# Supplementary material for: Comparative Transcriptome and Hormonal Analysis Reveals the Mechanisms of Salt Tolerance in Rice
Source: Int J Mol Sci. 2025 Jul 11;26(14):6660. doi: 10.3390/ijms26146660 (PMC12295843; doi:10.3390/ijms26146660)
Supplement: Supplementary file 1 [file ijms-26-06660-s001.zip]

Archive with 2 entries (2 files):
- ijms-3694761-supplementary.pdf
- ijms-3694761-supplementary table.xlsx
