# Supplementary material for: Comparative Transcriptome and Hormonal Analysis Reveals the Mechanisms of Salt Tolerance in Rice
Source: Int J Mol Sci. 2025 Jul 11;26(14):6660. doi: 10.3390/ijms26146660 (PMC12295843; doi:10.3390/ijms26146660)
Supplement: Supplementary file 1 [file ijms-26-06660-s001.zip › ijms-3694761-supplementary table.xlsx]

## Sheet: Table S1
Table S1 The influence salt stress (4 day exposure) on seed germination.
Treatment	Bud length		Root length
	SR86	P559	SR86	P559
CK	5.05±0.51 a	3.42±0.34 a	6.21±0.53 ab	3.87±0.68 a
50mM	4.96±0.46 a	3.17±0.35 a	6.56±0.56 a	2.81±1.03 b
100mM	3.91±0.81 b	2.31±0.59 b	5.8±1.09 b	2.79±0.99 b
150mM	3.84±0.5 b	1.58±0.76 c	4.9±0.8 c	1.56±0.72 c
200mM	2.41±0.43 c	0.55±0.31 d	1.57±0.57 d	0.15±0.15 d
250mM	1.08±0.58 d	0.35±0.15 de	0.45±0.24 e	0.06±0.07 d
300mM	0.36±0.26 e	0.12±0.08 e	0.22±0.19 e	0±0 d

## Sheet: Table S 2
Table S2 Effects of salt stress on bud and root length.
SR86	CK	4.8±0.61 a	7.17±0.15 a
	NaCl	3±0.2 b	4.07±0.6 b
P559	CK	3.27±0.35 b	4.2±0.3 b
	NaCl	1.5±0.53 c	1.93±0.65 c

## Sheet: TableS3
Table S3 Whole genome sequencing and assembly statistics
Sample ID	Clean reads	uniquely mapped reads	Properly mapped reads	Uniquely mapped rate(%)	Properly mapped rate(%)
SR86-CKR1	50752624	43780895	42453000	86.26	83.65
SR86-CKR2	78343452	69184576	66252862	88.31	84.57
SR86-CKR3	89690604	81491975	77435342	90.86	86.34
SR86-CKB1	128007052	117724064	110968118	91.97	86.69
SR86-CKB2	87870546	80578980	76677446	91.7	87.26
SR86-CKB3	106475440	96990104	91498040	91.09	85.93
SR86-SSR1	98419150	89083017	85205478	90.51	86.57
SR86-SSR2	72555786	63495112	60691414	87.51	83.65
SR86-SSR3	86433144	77130407	73390292	89.24	84.91
SR86-SSB1	89079240	81912887	77741674	91.96	87.27
SR86-SSB2	86898472	79863675	75631590	91.9	87.03
SR86-SSB3	82667324	76108025	72343332	92.07	87.51
P559-CKR1	73328434	66527784	63872378	90.73	87.1
P559-CKR2	61866730	57567542	56010604	93.05	90.53
P559-CKR3	60707162	55845145	54205480	91.99	89.29
P559-CKB1	70807490	66432838	63942316	93.82	90.3
P559-CKB2	76302566	71530359	68662890	93.75	89.99
P559-CKB3	75446280	71544982	69387074	94.83	91.97
P559-SSR1	45665036	40293759	38991772	88.24	85.39
P559-SSR2	47985910	42869289	41558478	89.34	86.61
P559-SSR3	40790084	34069959	33155866	83.53	81.28
P559-SSB1	62795886	58997059	56998244	93.95	90.77
P559-SSB2	72273516	68092487	65969606	94.21	91.28
P559-SSB3	79455856	74823787	72306254	94.17	91

## Sheet: Table S4
	Table S4 GO enrichment terms in SR86 bud exposed to salt stress.
ONTOLOGY	ID	Description	GeneRatio	BgRatio	pvalue	p.adjust	qvalue	geneID	Count
BP	GO:0009768	photosynthesis, light harvesting in photosystem I	11/531	15/11422	2.28E-12	2.35E-09	2.13E-09	LOC4324599/LOC4324705/LOC4328623/LOC4333359/LOC4336028/LOC4340892/LOC4343583/LOC4343709/LOC4345663/LOC4346803/LOC4350176	11
BP	GO:0009765	photosynthesis, light harvesting	12/531	22/11422	3.81E-11	1.96E-08	1.77E-08	LOC4324599/LOC4324705/LOC4328623/LOC4332745/LOC4333359/LOC4336028/LOC4340892/LOC4343583/LOC4343709/LOC4345663/LOC4346803/LOC4350176	12
BP	GO:0015979	photosynthesis	30/531	171/11422	2.50E-10	8.58E-08	7.74E-08	LOC4324479/LOC4324599/LOC4324705/LOC4327150/LOC4328623/LOC4330413/LOC4332745/LOC4333359/LOC4334300/LOC4336028/LOC4337415/LOC4338750/LOC4340892/LOC4342370/LOC4342395/LOC107276047/LOC4342404/LOC4343515/LOC4343583/LOC4343709/LOC4344738/LOC4344899/LOC4345663/LOC4346015/LOC4346326/LOC4346803/LOC4350176/LOC4351694/LOC4351966/LOC4352085	30
BP	GO:0006259	DNA metabolic process	38/531	325/11422	1.38E-07	3.56E-05	3.22E-05	LOC4325994/LOC4327960/LOC4325052/LOC4325041/LOC4325759/LOC4325393/LOC4329835/LOC4331016/LOC4331489/LOC4332128/LOC9267792/LOC4334834/LOC9266478/LOC4336167/LOC4336217/LOC4336225/LOC4336704/LOC4338221/LOC9268604/LOC4339099/LOC4339293/LOC4339405/LOC4339616/LOC4339770/LOC4340017/LOC4340150/LOC4340275/LOC4340349/LOC4340604/LOC4341594/LOC9266781/LOC4342575/LOC4344306/LOC4348571/LOC4348842/LOC4349968/LOC…	38
BP	GO:0006260	DNA replication	18/531	99/11422	5.80E-07	0.000119637	0.000107978	LOC4325052/LOC4325759/LOC4331016/LOC4331489/LOC9267792/LOC4334834/LOC4336217/LOC4336704/LOC9268604/LOC4339099/LOC4339405/LOC4340349/LOC4340604/LOC9266781/LOC4344306/LOC4348571/LOC4349968/LOC4351098	18
BP	GO:0006261	DNA-templated DNA replication	14/531	67/11422	1.87E-06	0.000320491	0.000289259	LOC4325052/LOC4325759/LOC4331016/LOC4331489/LOC9267792/LOC4336217/LOC9268604/LOC4339099/LOC4339405/LOC4340349/LOC4344306/LOC4348571/LOC4349968/LOC4351098	14
BP	GO:0019684	photosynthesis, light reaction	15/531	82/11422	4.68E-06	0.000688983	0.00062184	LOC4324479/LOC4324599/LOC4324705/LOC4327150/LOC4328623/LOC4332745/LOC4333359/LOC4336028/LOC4340892/LOC4343515/LOC4343583/LOC4343709/LOC4345663/LOC4346803/LOC4350176	15
BP	GO:0006310	DNA recombination	18/531	116/11422	6.22E-06	0.000801058	0.000722993	LOC4325041/LOC4329835/LOC4331016/LOC4334834/LOC4336167/LOC4336217/LOC4336225/LOC4338221/LOC4339099/LOC4339293/LOC4339616/LOC4339770/LOC4340150/LOC4341594/LOC9266781/LOC4344306/LOC4348842/LOC4351098	18
BP	GO:0019748	secondary metabolic process	22/531	176/11422	2.19E-05	0.0025077	0.00226332	LOC4325160/LOC107276446/LOC4324802/LOC4330034/LOC4330040/LOC4332187/LOC4335562/LOC4335745/LOC9271676/LOC4337447/LOC4338861/LOC4341343/LOC4343432/LOC4344034/LOC4344042/LOC4346301/LOC4348334/LOC4350636/LOC4350740/LOC4351006/LOC4351732/LOC4351915	22
BP	GO:0009314	response to radiation	23/531	194/11422	3.38E-05	0.00348102	0.00314178	LOC4324599/LOC4324705/LOC4327574/LOC4328073/LOC4328623/LOC4329923/LOC4331509/LOC9266204/LOC4333359/LOC4336028/LOC4339293/LOC9269440/LOC4339600/LOC4340604/LOC4340892/LOC4343583/LOC4343709/LOC4344399/LOC4344738/LOC4345663/LOC4346803/LOC107276305/LOC4350176	23
BP	GO:0009416	response to light stimulus	22/531	188/11422	6.08E-05	0.00535816	0.00483599	LOC4324599/LOC4324705/LOC4327574/LOC4328073/LOC4328623/LOC4329923/LOC4331509/LOC9266204/LOC4333359/LOC4336028/LOC9269440/LOC4339600/LOC4340604/LOC4340892/LOC4343583/LOC4343709/LOC4344399/LOC4344738/LOC4345663/LOC4346803/LOC107276305/LOC4350176	22
BP	GO:0016101	diterpenoid metabolic process	9/531	40/11422	7.12E-05	0.00535816	0.00483599	LOC9266189/LOC4329728/LOC4335518/LOC4335526/LOC4339131/LOC4339600/LOC4339885/LOC4341343/LOC4344755	9
BP	GO:0044550	secondary metabolite biosynthetic process	15/531	103/11422	7.79E-05	0.00535816	0.00483599	LOC4325160/LOC4330034/LOC4330040/LOC4332187/LOC4335562/LOC9271676/LOC4338861/LOC4341343/LOC4343432/LOC4344034/LOC4344042/LOC4346301/LOC4350636/LOC4350740/LOC4351732	15
BP	GO:0010951	negative regulation of endopeptidase activity	5/531	11/11422	7.80E-05	0.00535816	0.00483599	LOC4325998/LOC4325999/LOC9271230/LOC4325989/LOC4325794	5
BP	GO:0052548	regulation of endopeptidase activity	5/531	11/11422	7.80E-05	0.00535816	0.00483599	LOC4325998/LOC4325999/LOC9271230/LOC4325989/LOC4325794	5
BP	GO:0006721	terpenoid metabolic process	15/531	105/11422	9.74E-05	0.0062782	0.00566638	LOC9266189/LOC4329728/LOC4330451/LOC4335518/LOC4335526/LOC4339131/LOC4339600/LOC4339885/LOC4341343/LOC4342614/LOC4344755/LOC4345810/LOC4348334/LOC4350288/LOC4350295	15
BP	GO:0120254	olefinic compound metabolic process	8/531	34/11422	0.000128607	0.00772585	0.00697294	LOC4330034/LOC4330040/LOC4330451/LOC9271676/LOC4336750/LOC4338861/LOC4345810/LOC4348334	8
BP	GO:0000725	recombinational repair	11/531	63/11422	0.000134884	0.00772585	0.00697294	LOC4331016/LOC4336217/LOC4336225/LOC4339099/LOC4339293/LOC4339616/LOC4340150/LOC9266781/LOC4344306/LOC4348842/LOC4351098	11
CC	GO:0009521	photosystem	25/532	76/12039	7.44E-16	1.08E-13	8.69E-14	LOC4324479/LOC4324599/LOC4324705/LOC4327150/LOC4328623/LOC4332745/LOC4333359/LOC4334300/LOC4336028/LOC4340892/LOC4342370/LOC4342395/LOC107276047/LOC4342404/LOC4343515/LOC4343583/LOC4343709/LOC4344899/LOC4345663/LOC4346015/LOC4346326/LOC4346803/LOC4350176/LOC4351694/LOC4352085	25
CC	GO:0009522	photosystem I	16/532	30/12039	1.39E-14	1.01E-12	8.11E-13	LOC4324599/LOC4324705/LOC4328623/LOC4333359/LOC4334300/LOC4336028/LOC4340892/LOC4342404/LOC4343583/LOC4343709/LOC4345663/LOC4346326/LOC4346803/LOC4350176/LOC4351694/LOC4352085	16
CC	GO:0009523	photosystem II	20/532	61/12039	6.52E-13	3.15E-11	2.54E-11	LOC4324479/LOC4324599/LOC4324705/LOC4327150/LOC4328623/LOC4332745/LOC4333359/LOC4336028/LOC4340892/LOC4342370/LOC4342395/LOC107276047/LOC4343515/LOC4343583/LOC4343709/LOC4344899/LOC4345663/LOC4346015/LOC4346803/LOC4350176	20
CC	GO:0034357	photosynthetic membrane	28/532	180/12039	5.43E-09	1.97E-07	1.59E-07	LOC4324479/LOC4324599/LOC4324705/LOC4327150/LOC4328623/LOC4332745/LOC4333359/LOC4334300/LOC4336028/LOC4338302/LOC4340892/LOC4342370/LOC4342395/LOC107276047/LOC4342404/LOC4343515/LOC4343570/LOC4343583/LOC4343709/LOC4344899/LOC4345663/LOC4346015/LOC4346326/LOC4346803/LOC4347935/LOC4350176/LOC4351694/LOC4352085	28
CC	GO:0009579	thylakoid	28/532	206/12039	1.08E-07	3.14E-06	2.53E-06	LOC4324479/LOC4324599/LOC4324705/LOC4327150/LOC4328623/LOC4332745/LOC4333359/LOC4334300/LOC4336028/LOC4338302/LOC4340892/LOC4342370/LOC4342395/LOC107276047/LOC4342404/LOC4343515/LOC4343570/LOC4343583/LOC4343709/LOC4344899/LOC4345663/LOC4346015/LOC4346326/LOC4346803/LOC4347935/LOC4350176/LOC4351694/LOC4352085	28
CC	GO:0042651	thylakoid membrane	24/532	170/12039	4.36E-07	1.05E-05	8.50E-06	LOC4324479/LOC4324599/LOC4324705/LOC4327150/LOC4328623/LOC4333359/LOC4336028/LOC4338302/LOC4340892/LOC4342370/LOC4342395/LOC107276047/LOC4343515/LOC4343570/LOC4343583/LOC4343709/LOC4344899/LOC4345663/LOC4346015/LOC4346326/LOC4346803/LOC4347935/LOC4350176/LOC4351694	24
CC	GO:0009534	chloroplast thylakoid	23/532	163/12039	7.66E-07	1.39E-05	1.12E-05	LOC4324599/LOC4324705/LOC4327150/LOC4328623/LOC4332745/LOC4333359/LOC4334300/LOC4336028/LOC4338302/LOC4340892/LOC4342395/LOC107276047/LOC4343515/LOC4343570/LOC4343583/LOC4343709/LOC4344899/LOC4345663/LOC4346326/LOC4346803/LOC4347935/LOC4350176/LOC4351694	23
CC	GO:0031976	plastid thylakoid	23/532	163/12039	7.66E-07	1.39E-05	1.12E-05	LOC4324599/LOC4324705/LOC4327150/LOC4328623/LOC4332745/LOC4333359/LOC4334300/LOC4336028/LOC4338302/LOC4340892/LOC4342395/LOC107276047/LOC4343515/LOC4343570/LOC4343583/LOC4343709/LOC4344899/LOC4345663/LOC4346326/LOC4346803/LOC4347935/LOC4350176/LOC4351694	23
CC	GO:0009535	chloroplast thylakoid membrane	21/532	148/12039	2.11E-06	3.06E-05	2.46E-05	LOC4324599/LOC4324705/LOC4327150/LOC4328623/LOC4333359/LOC4336028/LOC4338302/LOC4340892/LOC4342395/LOC107276047/LOC4343515/LOC4343570/LOC4343583/LOC4343709/LOC4344899/LOC4345663/LOC4346326/LOC4346803/LOC4347935/LOC4350176/LOC4351694	21
CC	GO:0055035	plastid thylakoid membrane	21/532	148/12039	2.11E-06	3.06E-05	2.46E-05	LOC4324599/LOC4324705/LOC4327150/LOC4328623/LOC4333359/LOC4336028/LOC4338302/LOC4340892/LOC4342395/LOC107276047/LOC4343515/LOC4343570/LOC4343583/LOC4343709/LOC4344899/LOC4345663/LOC4346326/LOC4346803/LOC4347935/LOC4350176/LOC4351694	21
CC	GO:0009654	photosystem II oxygen evolving complex	7/532	23/12039	4.18E-05	0.000550698	0.000443756	LOC4324479/LOC4342370/LOC4342395/LOC107276047/LOC4343515/LOC4344899/LOC4346015	7
CC	GO:0031968	organelle outer membrane	23/532	216/12039	8.43E-05	0.00100937	0.000813357	LOC4324599/LOC4324705/LOC4327150/LOC4328623/LOC4333359/LOC4336028/LOC4338302/LOC4340892/LOC4341343/LOC4342395/LOC107276047/LOC4343177/LOC4343515/LOC4343570/LOC4343583/LOC4343709/LOC4344899/LOC4345663/LOC4346326/LOC4346803/LOC4347935/LOC4350176/LOC4351694	23
CC	GO:0019867	outer membrane	23/532	217/12039	9.05E-05	0.00100937	0.000813357	LOC4324599/LOC4324705/LOC4327150/LOC4328623/LOC4333359/LOC4336028/LOC4338302/LOC4340892/LOC4341343/LOC4342395/LOC107276047/LOC4343177/LOC4343515/LOC4343570/LOC4343583/LOC4343709/LOC4344899/LOC4345663/LOC4346326/LOC4346803/LOC4347935/LOC4350176/LOC4351694	23
CC	GO:0005694	chromosome	25/532	253/12039	0.000141083	0.00146121	0.00117746	LOC4325354/LOC4326608/LOC4325052/LOC4325020/LOC4331016/LOC4331489/LOC4333309/LOC9266478/LOC4336167/LOC4336217/LOC4336225/LOC9268604/LOC4339405/LOC4339616/LOC4339770/LOC4340017/LOC4340275/LOC9266781/LOC4343243/LOC4344306/LOC4346812/LOC4348571/LOC4349968/LOC4351098/LOC4352458	25
CC	GO:0005811	lipid droplet	5/532	14/12039	0.000237436	0.00229521	0.0018495	LOC4336376/LOC4336570/LOC4350288/LOC4350295/LOC4352160	5
CC	GO:0098687	chromosomal region	7/532	36/12039	0.000863532	0.00782576	0.00630606	LOC4326608/LOC4333309/LOC4340275/LOC9266781/LOC4343243/LOC4346812/LOC4352458	7
CC	GO:0042170	plastid membrane	23/532	258/12039	0.00109325	0.00932478	0.00751398	LOC4324599/LOC4324705/LOC4327150/LOC4328623/LOC4333359/LOC4333985/LOC4336028/LOC4338302/LOC4340892/LOC4341343/LOC4342395/LOC107276047/LOC4343515/LOC4343570/LOC4343583/LOC4343709/LOC4344899/LOC4345663/LOC4346326/LOC4346803/LOC4347935/LOC4350176/LOC4351694	23
MF	GO:0016168	chlorophyll binding	11/628	21/12936	7.32E-10	2.91E-07	2.50E-07	LOC4324599/LOC4324705/LOC4328623/LOC4333359/LOC4336028/LOC4340892/LOC4343583/LOC4343709/LOC4345663/LOC4346803/LOC4350176	11
MF	GO:0046906	tetrapyrrole binding	50/628	451/12936	3.65E-08	7.27E-06	6.23E-06	LOC4325562/LOC4325563/LOC4326970/LOC4324599/LOC4324705/LOC4324556/LOC4328073/LOC4328623/LOC4328742/LOC4328761/LOC4328841/LOC4329329/LOC4330867/LOC4331438/LOC4331509/LOC4331569/LOC4332121/LOC4332168/LOC4333359/LOC4333623/LOC4334186/LOC4336028/LOC4337482/LOC4337483/LOC4337484/LOC4337732/LOC4339131/LOC4339836/LOC4339885/LOC4339998/LOC4340892/LOC4341343/LOC4343032/LOC4343583/LOC4343709/LOC4344276/LOC…	50
MF	GO:0004568	chitinase activity	11/628	36/12936	6.40E-07	8.48E-05	7.27E-05	LOC4325066/LOC4329920/LOC4338208/LOC4340994/LOC4349267/LOC4351185/LOC4351187/LOC4351188/LOC4351190/LOC4351191/LOC4351197	11
MF	GO:0034061	DNA polymerase activity	6/628	16/12936	6.74E-05	0.00539542	0.00462342	LOC4325052/LOC4331489/LOC4339405/LOC4340604/LOC4341594/LOC4349968	6
MF	GO:0140097	catalytic activity, acting on DNA	19/628	144/12936	6.78E-05	0.00539542	0.00462342	LOC4325994/LOC4327960/LOC4325052/LOC4325041/LOC4325393/LOC4329835/LOC4331489/LOC4332128/LOC4333943/LOC4336217/LOC4339405/LOC4340150/LOC4340604/LOC4341594/LOC4342575/LOC4344306/LOC4349968/LOC4351098/LOC4351781	19

## Sheet: Table S5
Table S5 GO enrichment terms in P559 bud exposed to salt stress
ONTOLOGY	ID	Description	GeneRatio	BgRatio	pvalue	p.adjust	qvalue	geneID	Count
BP	GO:0010951	negative regulation of endopeptidase activity	7/344	11/11422	6.29368018838745e-09	1.24191999654233e-06	1.06623718623596e-06	LOC4325998/LOC4325999/LOC4326000/LOC9268662/LOC9271230/LOC4325989/LOC4325794	7
BP	GO:0052548	regulation of endopeptidase activity	7/344	11/11422	6.29368018838745e-09	1.24191999654233e-06	1.06623718623596e-06	LOC4325998/LOC4325999/LOC4326000/LOC9268662/LOC9271230/LOC4325989/LOC4325794	7
BP	GO:0010466	negative regulation of peptidase activity	11/344	37/11422	6.68597575527499e-09	1.24191999654233e-06	1.06623718623596e-06	LOC4325998/LOC4325999/LOC4326000/LOC9268662/LOC9271230/LOC4325989/LOC4325794/LOC4327535/LOC4333434/LOC107277615/LOC9271283	11
BP	GO:0045861	negative regulation of proteolysis	11/344	37/11422	6.68597575527499e-09	1.24191999654233e-06	1.06623718623596e-06	LOC4325998/LOC4325999/LOC4326000/LOC9268662/LOC9271230/LOC4325989/LOC4325794/LOC4327535/LOC4333434/LOC107277615/LOC9271283	11
BP	GO:0052547	regulation of peptidase activity	11/344	38/11422	9.15896678418057e-09	1.36102246412923e-06	1.16849134130809e-06	LOC4325998/LOC4325999/LOC4326000/LOC9268662/LOC9271230/LOC4325989/LOC4325794/LOC4327535/LOC4333434/LOC107277615/LOC9271283	11
BP	GO:0051346	negative regulation of hydrolase activity	11/344	44/11422	4.96394720087701e-08	6.1470212837527e-06	5.27745965566924e-06	LOC4325998/LOC4325999/LOC4326000/LOC9268662/LOC9271230/LOC4325989/LOC4325794/LOC4327535/LOC4333434/LOC107277615/LOC9271283	11
BP	GO:0009768	photosynthesis, light harvesting in photosystem I	7/344	15/11422	1.10550962101264e-07	1.17341949773198e-05	1.00742681253181e-05	LOC4324599/LOC4324705/LOC4328623/LOC4333359/LOC4343583/LOC4343604/LOC4346803	7
BP	GO:0016114	terpenoid biosynthetic process	14/344	89/11422	3.83197735150155e-07	3.55894896520706e-05	3.05549773027623e-05	LOC4329728/LOC4329729/LOC4330451/LOC4331983/LOC4335518/LOC4335526/LOC4336591/LOC4341343/LOC4341347/LOC4344755/LOC4346166/LOC4348334/LOC4350288/LOC4350295	14
BP	GO:0051336	regulation of hydrolase activity	14/344	90/11422	4.41589544761113e-07	3.64556701952785e-05	3.12986273830683e-05	LOC4325998/LOC4325999/LOC4326000/LOC9268662/LOC9271230/LOC4325989/LOC4325794/LOC4327535/LOC4332548/LOC4333434/LOC4345410/LOC107277615/LOC9271283/LOC4352487	14
BP	GO:0030162	regulation of proteolysis	11/344	62/11422	2.02461822899618e-06	0.000150429134414416	0.000129149331239125	LOC4325998/LOC4325999/LOC4326000/LOC9268662/LOC9271230/LOC4325989/LOC4325794/LOC4327535/LOC4333434/LOC107277615/LOC9271283	11
BP	GO:0009765	photosynthesis, light harvesting	7/344	22/11422	2.44118561109943e-06	0.000164890991731534	0.00014156540481591	LOC4324599/LOC4324705/LOC4328623/LOC4333359/LOC4343583/LOC4343604/LOC4346803	7
BP	GO:0006721	terpenoid metabolic process	14/344	105/11422	2.97946543586553e-06	0.000184478568237341	0.000158382110011799	LOC4329728/LOC4329729/LOC4330451/LOC4331983/LOC4335518/LOC4335526/LOC4336591/LOC4341343/LOC4341347/LOC4344755/LOC4346166/LOC4348334/LOC4350288/LOC4350295	14
BP	GO:0008299	isoprenoid biosynthetic process	15/344	123/11422	4.11851364822008e-06	0.000235388895432886	0.000202090629216305	LOC4329728/LOC4329729/LOC4330451/LOC4331983/LOC4335518/LOC4335526/LOC4336591/LOC4341343/LOC4341347/LOC4344755/LOC4346166/LOC4348334/LOC4349573/LOC4350288/LOC4350295	15
BP	GO:0016102	diterpenoid biosynthetic process	8/344	34/11422	5.70999453149901e-06	0.000303037566921697	0.000260169675645744	LOC4329728/LOC4329729/LOC4335518/LOC4335526/LOC4341343/LOC4341347/LOC4344755/LOC4346166	8
BP	GO:0043086	negative regulation of catalytic activity	12/344	87/11422	1.07003314680507e-05	0.000496896642547602	0.000426605320370967	LOC4325998/LOC4325999/LOC4326000/LOC9268662/LOC9271230/LOC4325989/LOC4325794/LOC4327535/LOC9272490/LOC4333434/LOC107277615/LOC9271283	12
BP	GO:0044092	negative regulation of molecular function	12/344	87/11422	1.07003314680507e-05	0.000496896642547602	0.000426605320370967	LOC4325998/LOC4325999/LOC4326000/LOC9268662/LOC9271230/LOC4325989/LOC4325794/LOC4327535/LOC9272490/LOC4333434/LOC107277615/LOC9271283	12
BP	GO:0016101	diterpenoid metabolic process	8/344	40/11422	2.06552089918886e-05	0.000902754134174895	0.000775049947311733	LOC4329728/LOC4329729/LOC4335518/LOC4335526/LOC4341343/LOC4341347/LOC4344755/LOC4346166	8
BP	GO:0006720	isoprenoid metabolic process	15/344	146/11422	3.3293228017679e-05	0.00137427046761864	0.00117986527360898	LOC4329728/LOC4329729/LOC4330451/LOC4331983/LOC4335518/LOC4335526/LOC4336591/LOC4341343/LOC4341347/LOC4344755/LOC4346166/LOC4348334/LOC4349573/LOC4350288/LOC4350295	15
BP	GO:0009617	response to bacterium	10/344	72/11422	5.48931612804971e-05	0.0021466115174426	0.00184295045628705	LOC4328073/LOC4331509/LOC4334614/LOC4337016/LOC4340458/LOC4343698/LOC4347070/LOC4350822/LOC4352160/LOC107276906	10
BP	GO:0042744	hydrogen peroxide catabolic process	14/344	138/11422	6.98035494962989e-05	0.0025932018637875	0.00222636584182932	LOC4327052/LOC4324554/LOC4328073/LOC4328841/LOC4328842/LOC4331509/LOC4334201/LOC4337232/LOC4337482/LOC4337483/LOC4337484/LOC4341861/LOC4344276/LOC4344277	14
BP	GO:0042743	hydrogen peroxide metabolic process	14/344	142/11422	9.53084091899587e-05	0.00337210228705425	0.00289508250471754	LOC4327052/LOC4324554/LOC4328073/LOC4328841/LOC4328842/LOC4331509/LOC4334201/LOC4337232/LOC4337482/LOC4337483/LOC4337484/LOC4341861/LOC4344276/LOC4344277	14
BP	GO:0065009	regulation of molecular function	17/344	209/11422	0.000193903459128936	0.00654864864239997	0.00562227254699211	LOC4325998/LOC4325999/LOC4326000/LOC9268662/LOC9271230/LOC4325989/LOC4325794/LOC4327535/LOC4328250/LOC9272490/LOC4332548/LOC4333434/LOC4337016/LOC4345410/LOC107277615/LOC9271283/LOC4352487	17
BP	GO:0002229	defense response to oomycetes	5/344	20/11422	0.000256908321275003	0.00795345344613864	0.00682835274967771	LOC4334614/LOC4337673/LOC4340458/LOC4343698/LOC107276906	5
BP	GO:0002239	response to oomycetes	5/344	20/11422	0.000256908321275003	0.00795345344613864	0.00682835274967771	LOC4334614/LOC4337673/LOC4340458/LOC4343698/LOC107276906	5
BP	GO:0072593	reactive oxygen species metabolic process	14/344	157/11422	0.000276418561361998	0.00821515964367859	0.00705303781833141	LOC4327052/LOC4324554/LOC4328073/LOC4328841/LOC4328842/LOC4331509/LOC4334201/LOC4337232/LOC4337482/LOC4337483/LOC4337484/LOC4341861/LOC4344276/LOC4344277	14
CC	GO:0009522	photosystem I	8/356	30/12039	1.78933091595316e-06	0.000155671789687925	0.000129961929685019	LOC4324599/LOC4324705/LOC4328623/LOC4333359/LOC4339593/LOC4343583/LOC4343604/LOC4346803	8
CC	GO:0005615	extracellular space	12/356	105/12039	6.11309162672036e-05	0.00164742325126211	0.00137534427510085	LOC4325424/LOC4325325/LOC4330781/LOC4333434/LOC4335170/LOC107277316/LOC9270927/LOC4342310/LOC4342318/LOC4343231/LOC4344706/LOC4348237	12
CC	GO:0009523	photosystem II	9/356	61/12039	6.9684955812513e-05	0.00164742325126211	0.00137534427510085	LOC4324599/LOC4324705/LOC4328623/LOC4333359/LOC4337500/LOC107276047/LOC4343583/LOC4343604/LOC4346803	9
CC	GO:0009521	photosystem	10/356	76/12039	7.57435977591774e-05	0.00164742325126211	0.00137534427510085	LOC4324599/LOC4324705/LOC4328623/LOC4333359/LOC4337500/LOC4339593/LOC107276047/LOC4343583/LOC4343604/LOC4346803	10
MF	GO:0046906	tetrapyrrole binding	39/424	451/12936	2.98281555601115e-08	3.1320268869418e-06	2.42479500924527e-06	LOC4325562/LOC4324599/LOC4324705/LOC4327052/LOC9266794/LOC4324554/LOC4328073/LOC4328542/LOC4328623/LOC4328841/LOC4328842/LOC4330867/LOC4331509/LOC4332123/LOC4333359/LOC4334183/LOC4334186/LOC4334201/LOC4337232/LOC4337482/LOC4337483/LOC4337484/LOC4341343/LOC4341347/LOC4341861/LOC4342731/LOC4343583/LOC4343604/LOC4344276/LOC4344277/LOC4345798/LOC4346594/LOC4346803/LOC4347661/LOC4349097/LOC9267354/LOC…	39
MF	GO:0004866	endopeptidase inhibitor activity	12/424	49/12936	4.04482782057099e-08	3.1320268869418e-06	2.42479500924527e-06	LOC4325998/LOC4325999/LOC4326000/LOC9268662/LOC9271230/LOC4325989/LOC4325794/LOC4327535/LOC4333434/LOC4334015/LOC107277615/LOC9271283	12
MF	GO:0030414	peptidase inhibitor activity	12/424	49/12936	4.04482782057099e-08	3.1320268869418e-06	2.42479500924527e-06	LOC4325998/LOC4325999/LOC4326000/LOC9268662/LOC9271230/LOC4325989/LOC4325794/LOC4327535/LOC4333434/LOC4334015/LOC107277615/LOC9271283	12
MF	GO:0061134	peptidase regulator activity	12/424	50/12936	5.16624124765659e-08	3.1320268869418e-06	2.42479500924527e-06	LOC4325998/LOC4325999/LOC4326000/LOC9268662/LOC9271230/LOC4325989/LOC4325794/LOC4327535/LOC4333434/LOC4334015/LOC107277615/LOC9271283	12
MF	GO:0061135	endopeptidase regulator activity	12/424	50/12936	5.16624124765659e-08	3.1320268869418e-06	2.42479500924527e-06	LOC4325998/LOC4325999/LOC4326000/LOC9268662/LOC9271230/LOC4325989/LOC4325794/LOC4327535/LOC4333434/LOC4334015/LOC107277615/LOC9271283	12
MF	GO:0004867	serine-type endopeptidase inhibitor activity	10/424	33/12936	6.06198752311316e-08	3.1320268869418e-06	2.42479500924527e-06	LOC4325998/LOC4325999/LOC4326000/LOC9268662/LOC9271230/LOC4325989/LOC4325794/LOC4333434/LOC4334015/LOC9271283	10
MF	GO:0016168	chlorophyll binding	7/424	21/12936	3.01963691578926e-06	0.000133726777699239	0.000103530408541346	LOC4324599/LOC4324705/LOC4328623/LOC4333359/LOC4343583/LOC4343604/LOC4346803	7
MF	GO:0016684	oxidoreductase activity, acting on peroxide as acceptor	18/424	157/12936	3.84523021748194e-06	0.000149002670927425	0.000115356906524458	LOC4327052/LOC4324827/LOC4324554/LOC4328073/LOC4328841/LOC4328842/LOC4331509/LOC4334201/LOC4336376/LOC4337232/LOC4337482/LOC4337483/LOC4337484/LOC4341861/LOC4344046/LOC4344276/LOC4344277/LOC4352160	18
MF	GO:0020037	heme binding	32/424	429/12936	1.26580013786748e-05	0.000434816173062227	0.000336631875919143	LOC4325562/LOC4327052/LOC9266794/LOC4324554/LOC4328073/LOC4328542/LOC4328841/LOC4328842/LOC4330867/LOC4331509/LOC4332123/LOC4334183/LOC4334186/LOC4334201/LOC4337232/LOC4337482/LOC4337483/LOC4337484/LOC4341343/LOC4341347/LOC4341861/LOC4342731/LOC4344276/LOC4344277/LOC4345798/LOC4346594/LOC4347661/LOC4349097/LOC9267354/LOC4349105/LOC4350299/LOC4352160	32
MF	GO:0004601	peroxidase activity	17/424	156/12936	1.40864839583574e-05	0.000434816173062227	0.000336631875919143	LOC4327052/LOC4324827/LOC4324554/LOC4328073/LOC4328841/LOC4328842/LOC4331509/LOC4334201/LOC4337232/LOC4337482/LOC4337483/LOC4337484/LOC4341861/LOC4344046/LOC4344276/LOC4344277/LOC4352160	17
MF	GO:0016209	antioxidant activity	18/424	174/12936	1.62612174160818e-05	0.000434816173062227	0.000336631875919143	LOC4327052/LOC4324827/LOC4324554/LOC4328073/LOC4328841/LOC4328842/LOC4331509/LOC4334201/LOC4337232/LOC4337482/LOC4337483/LOC4337484/LOC9268874/LOC4341861/LOC4344046/LOC4344276/LOC4344277/LOC4352160	18
MF	GO:0004568	chitinase activity	8/424	36/12936	1.68315937959572e-05	0.000434816173062227	0.000336631875919143	LOC4329920/LOC4331519/LOC4333121/LOC4338208/LOC4338718/LOC4340994/LOC4351185/LOC4351197	8
MF	GO:0004857	enzyme inhibitor activity	16/424	160/12936	7.20344815460029e-05	0.00159504923423292	0.00123487682650291	LOC4325998/LOC4325999/LOC4326000/LOC9268662/LOC9271230/LOC4325989/LOC4325794/LOC4327282/LOC4327535/LOC4332548/LOC4333434/LOC4334015/LOC4345410/LOC107277615/LOC9271283/LOC4352487	16
MF	GO:0140678	molecular function inhibitor activity	16/424	160/12936	7.20344815460029e-05	0.00159504923423292	0.00123487682650291	LOC4325998/LOC4325999/LOC4326000/LOC9268662/LOC9271230/LOC4325989/LOC4325794/LOC4327282/LOC4327535/LOC4332548/LOC4333434/LOC4334015/LOC4345410/LOC107277615/LOC9271283/LOC4352487	16
MF	GO:0071949	FAD binding	9/424	63/12936	0.000197472931321052	0.00408110724730175	0.00315956690113684	LOC107278373/LOC107278372/LOC107278371/LOC107276175/LOC4330867/LOC4344509/LOC4344706/LOC4345764/LOC4345798	9
MF	GO:0010333	terpene synthase activity	5/424	18/12936	0.000222289221612433	0.00430685366874089	0.00333433832418649	LOC4329728/LOC4329729/LOC4335518/LOC4335526/LOC4344755	5
MF	GO:0140825	lactoperoxidase activity	12/424	118/12936	0.000486325104687192	0.0086893559904574	0.00672724334745089	LOC4327052/LOC4324554/LOC4328841/LOC4328842/LOC4334201/LOC4337232/LOC4337482/LOC4337483/LOC4337484/LOC4341861/LOC4344276/LOC4344277	12
MF	GO:1901702	salt transmembrane transporter activity	15/424	171/12936	0.000504543251058817	0.0086893559904574	0.00672724334745089	LOC4325538/LOC4324573/LOC4325919/LOC4326394/LOC4324303/LOC4329678/LOC4331194/LOC4331984/LOC4333098/HKT1;1/HKT2;1/LOC4342782/LOC4347729/LOC4348639/LOC4351449	15

## Sheet: Table S6
Table S6 GO enrichment terms in SR86 root exposed to salt stress
ONTOLOGY	ID	Description	GeneRatio	BgRatio	pvalue	p.adjust	qvalue	geneID	Count
BP	GO:0055085	transmembrane transport	54/577	446/11422	1.59E-09	1.54E-06	1.36E-06	LOC4324653/LOC4327757/LOC4324573/LOC4326245/LOC4323895/LOC4324249/LOC4325092/LOC4325094/LOC4326394/LOC4328051/LOC4328052/LOC4329861/LOC4330161/LOC4330713/LOC4331328/LOC4331559/LOC4332162/LOC4333667/LOC4334618/LOC4335177/LOC4335813/LOC4336462/HKT1;1/LOC4337016/LOC4338040/LOC4338051/LOC107276905/LOC4338867/LOC4339080/LOC4339082/LOC4339758/LOC4340559/LOC4341093/LOC107276262/LOC4341965/LOC4342343/LOC…	54
BP	GO:0006576	biogenic amine metabolic process	14/577	43/11422	1.21E-08	5.87E-06	5.17E-06	LOC4328835/LOC4328957/LOC4331468/ASA2/LOC4332607/LOC4332608/LOC4334427/LOC4336076/LOC4337359/LOC4341195/LOC4342571/LOC4344636/LOC4346529/LOC4351945	14
BP	GO:0009308	amine metabolic process	18/577	77/11422	3.54E-08	1.01E-05	8.86E-06	LOC4328835/LOC4328957/LOC4331344/LOC4331468/ASA2/LOC4332607/LOC4332608/LOC4334427/LOC4334529/LOC4336076/LOC4337359/LOC107277295/LOC4341195/LOC4342571/LOC4344636/LOC4346529/LOC4347769/LOC4351945	18
BP	GO:0016101	diterpenoid metabolic process	13/577	40/11422	4.16E-08	1.01E-05	8.86E-06	LOC4325145/LOC4329721/LOC4329722/LOC4329724/LOC4329726/LOC9266189/LOC4329730/LOC4335090/LOC4335091/LOC4335094/LOC4339131/LOC4341343/LOC4352248	13
BP	GO:0009309	amine biosynthetic process	11/577	29/11422	7.49E-08	1.21E-05	1.06E-05	LOC4328835/LOC4328957/LOC4331468/ASA2/LOC4332607/LOC4332608/LOC4334427/LOC4336076/LOC4341195/LOC4342571/LOC4346529	11
BP	GO:0042401	biogenic amine biosynthetic process	11/577	29/11422	7.49E-08	1.21E-05	1.06E-05	LOC4328835/LOC4328957/LOC4331468/ASA2/LOC4332607/LOC4332608/LOC4334427/LOC4336076/LOC4341195/LOC4342571/LOC4346529	11
BP	GO:0006568	tryptophan metabolic process	9/577	23/11422	8.70E-07	0.000105156	9.26E-05	LOC4328957/LOC4331468/ASA2/LOC4334427/LOC4336076/LOC4342571/LOC4344636/LOC4346529/LOC4351945	9
BP	GO:0006586	indolalkylamine metabolic process	9/577	23/11422	8.70E-07	0.000105156	9.26E-05	LOC4328957/LOC4331468/ASA2/LOC4334427/LOC4336076/LOC4342571/LOC4344636/LOC4346529/LOC4351945	9
BP	GO:0046189	phenol-containing compound biosynthetic process	7/577	13/11422	1.06E-06	0.000114406	0.000100751	LOC4344636/LOC4346682/LOC4351072/LOC4351945/LOC4352495/LOC4352496/LOC4352498	7
BP	GO:0042435	indole-containing compound biosynthetic process	9/577	26/11422	2.90E-06	0.000271211	0.000238839	LOC4328957/LOC4331468/ASA2/LOC4334427/LOC4336076/LOC4342571/LOC4344636/LOC4346529/LOC4351945	9
BP	GO:0044550	secondary metabolite biosynthetic process	18/577	103/11422	3.48E-06	0.000271211	0.000238839	LOC4324825/LOC4324836/LOC107275679/LOC4325750/LOC4329721/LOC4329722/LOC4329730/LOC4331102/LOC4332187/LOC4334901/LOC4335223/LOC4336415/LOC4341343/LOC107278609/LOC4343009/LOC4343432/LOC9267826/LOC4350636	18
BP	GO:0000162	tryptophan biosynthetic process	7/577	15/11422	3.65E-06	0.000271211	0.000238839	LOC4328957/LOC4331468/ASA2/LOC4334427/LOC4336076/LOC4342571/LOC4346529	7
BP	GO:0046219	indolalkylamine biosynthetic process	7/577	15/11422	3.65E-06	0.000271211	0.000238839	LOC4328957/LOC4331468/ASA2/LOC4334427/LOC4336076/LOC4342571/LOC4346529	7
BP	GO:0000041	transition metal ion transport	11/577	41/11422	3.93E-06	0.000271211	0.000238839	LOC4324610/LOC4326394/LOC4330161/LOC4333667/LOC4338051/LOC4339080/LOC4339082/LOC4341302/LOC4342862/LOC4343412/LOC4344937	11
BP	GO:0016102	diterpenoid biosynthetic process	10/577	34/11422	4.36E-06	0.000281301	0.000247725	LOC4329721/LOC4329722/LOC4329724/LOC4329726/LOC9266189/LOC4329730/LOC4335090/LOC4335094/LOC4341343/LOC4352248	10
BP	GO:0019748	secondary metabolic process	24/577	176/11422	8.37E-06	0.000505947	0.000445557	LOC107276446/LOC4324825/LOC4324836/LOC107275679/LOC4325750/LOC4329721/LOC4329722/LOC4329730/LOC4331102/LOC4332187/LOC4334901/LOC4335223/LOC4336415/LOC4341343/LOC9272497/LOC107278609/LOC4343009/LOC4343432/LOC9267826/LOC4347816/LOC4347942/LOC4348334/LOC4350636/LOC4351005	24
BP	GO:0009072	aromatic amino acid metabolic process	14/577	74/11422	1.65E-05	0.000941038	0.000828716	LOC4324066/LOC4328957/LOC4329098/LOC9267778/LOC4331468/ASA2/LOC4334427/LOC4336076/LOC4336415/LOC4337165/LOC4342571/LOC4344636/LOC4346529/LOC4351945	14
BP	GO:0042430	indole-containing compound metabolic process	9/577	32/11422	1.98E-05	0.00106546	0.000938283	LOC4328957/LOC4331468/ASA2/LOC4334427/LOC4336076/LOC4342571/LOC4344636/LOC4346529/LOC4351945	9
BP	GO:1901700	response to oxygen-containing compound	43/577	443/11422	2.78E-05	0.00141611	0.00124708	LOC4324958/LOC4325750/LOC4328051/LOC4328052/LOC4328073/LOC4329861/LOC4330805/LOC4330996/LOC4331520/LOC4332134/LOC4332360/LOC4332568/LOC4332717/LOC4334553/LOC4335091/WRKY51/LOC4335698/LOC4335896/LOC4336052/LOC4337016/LOC4337752/LOC4338413/LOC4338499/LOC4338867/LOC4340544/LOC4341603/LOC4341907/LOC4346187/LOC4346585/LOC4347069/LOC4347070/LOC4347164/LOC4349062/LOC4349339/LOC4349650/LOC4349876/LOC4350…	43
BP	GO:0071577	zinc ion transmembrane transport	6/577	14/11422	3.43E-05	0.00165971	0.00146161	LOC4326394/LOC4333667/LOC4338051/LOC4339080/LOC4339082/LOC4344937	6
BP	GO:0098660	inorganic ion transmembrane transport	18/577	123/11422	4.33E-05	0.00199204	0.00175427	LOC4327757/LOC4324573/LOC4324249/LOC4326394/LOC4328051/LOC4328052/LOC4329861/LOC4330161/LOC4330713/LOC4332162/LOC4333667/HKT1;1/LOC4338051/LOC4339080/LOC4339082/LOC4342621/LOC4342862/LOC4344937	18
BP	GO:0006829	zinc ion transport	6/577	15/11422	5.48E-05	0.00240767	0.00212029	LOC4326394/LOC4333667/LOC4338051/LOC4339080/LOC4339082/LOC4344937	6
BP	GO:0034220	monoatomic ion transmembrane transport	16/577	104/11422	6.17E-05	0.00257511	0.00226774	LOC4327757/LOC4324573/LOC4326245/LOC4326394/LOC4330161/LOC4332162/LOC4333667/HKT1;1/LOC4337016/LOC4338051/LOC4338867/LOC4339080/LOC4339082/LOC4342621/LOC4342862/LOC4344937	16
BP	GO:0010337	regulation of salicylic acid metabolic process	5/577	10/11422	6.59E-05	0.00257511	0.00226774	LOC4346682/LOC4351072/LOC4352495/LOC4352496/LOC4352498	5
BP	GO:0030001	metal ion transport	18/577	127/11422	6.66E-05	0.00257511	0.00226774	LOC4327757/LOC4324573/LOC4324610/LOC4326394/LOC4330161/LOC4332162/LOC4333667/HKT1;1/LOC4338051/LOC4339080/LOC4339082/LOC4341302/LOC4341573/HKT2;1/LOC4342862/LOC4343412/LOC4344937/LOC4345789	18
BP	GO:0006721	terpenoid metabolic process	16/577	105/11422	6.94E-05	0.00258232	0.00227409	LOC4326153/LOC4325145/LOC4329721/LOC4329722/LOC4329724/LOC4329726/LOC9266189/LOC4329730/LOC4335090/LOC4335091/LOC4335094/LOC4339131/LOC4341343/LOC4342614/LOC4348334/LOC4352248	16
BP	GO:0016053	organic acid biosynthetic process	35/577	350/11422	8.59E-05	0.00296715	0.00261299	LOC107275880/LOC4323946/LOC4328743/LOC4328957/LOC9266189/LOC4331468/ASA2/LOC4332607/LOC4332608/LOC4333896/LOC4334049/LOC4334427/LOC4335048/LOC4335090/LOC4336076/LOC4336415/LOC4337165/LOC4337347/LOC4341343/LOC4341445/LOC4342571/LOC4345993/LOC4345994/LOC4346054/LOC4346529/LOC4346682/LOC4348334/LOC4349222/LOC4350083/LOC4350524/LOC4351072/LOC4352495/LOC4352496/LOC4352498/LOC4352747	35
BP	GO:0046394	carboxylic acid biosynthetic process	35/577	350/11422	8.59E-05	0.00296715	0.00261299	LOC107275880/LOC4323946/LOC4328743/LOC4328957/LOC9266189/LOC4331468/ASA2/LOC4332607/LOC4332608/LOC4333896/LOC4334049/LOC4334427/LOC4335048/LOC4335090/LOC4336076/LOC4336415/LOC4337165/LOC4337347/LOC4341343/LOC4341445/LOC4342571/LOC4345993/LOC4345994/LOC4346054/LOC4346529/LOC4346682/LOC4348334/LOC4349222/LOC4350083/LOC4350524/LOC4351072/LOC4352495/LOC4352496/LOC4352498/LOC4352747	35
BP	GO:0018958	phenol-containing compound metabolic process	7/577	23/11422	9.76E-05	0.00325546	0.00286689	LOC4344636/LOC4346682/LOC4351072/LOC4351945/LOC4352495/LOC4352496/LOC4352498	7
BP	GO:0006720	isoprenoid metabolic process	19/577	146/11422	0.000135981	0.00438313	0.00385996	LOC4326153/LOC4325145/LOC4329721/LOC4329722/LOC4329724/LOC4329726/LOC9266189/LOC4329730/LOC4332562/LOC4334003/LOC4335090/LOC4335091/LOC4335094/LOC4339131/LOC4341343/LOC4342614/LOC4343721/LOC4348334/LOC4352248	19
BP	GO:0097305	response to alcohol	18/577	142/11422	0.000282199	0.00880277	0.00775208	LOC4328073/LOC4332360/LOC4332568/LOC4332717/WRKY51/LOC4336052/LOC4338413/LOC4338499/LOC4338867/LOC4346187/LOC4349062/LOC4350448/LOC4350454/LOC4352487/LOC9267850/LOC4352488/LOC4352489/LOC4352491	18
BP	GO:0006811	monoatomic ion transport	22/577	194/11422	0.000316931	0.00957725	0.00843411	LOC4327757/LOC4324573/LOC4326245/LOC4324610/LOC4326394/LOC4330161/LOC4332162/LOC4333667/HKT1;1/LOC4337016/LOC4338051/LOC4338867/LOC4339080/LOC4339082/LOC4341302/LOC4341573/HKT2;1/LOC4342621/LOC4342862/LOC4343412/LOC4344937/LOC4345789	22
BP	GO:0080163	regulation of protein serine/threonine phosphatase activity	6/577	20/11422	0.000341495	0.0098893	0.00870892	LOC4332568/LOC4352487/LOC9267850/LOC4352488/LOC4352489/LOC4352491	6
BP	GO:0009813	flavonoid biosynthetic process	8/577	36/11422	0.000347711	0.0098893	0.00870892	LOC4328761/LOC4334588/LOC4334901/LOC4337325/LOC4343009/LOC4343432/LOC4349238/LOC4350636	8
MF	GO:0016705	oxidoreductase activity, acting on paired donors, with incorporation or reduction of molecular oxygen	48/706	354/12936	4.39E-09	1.37E-06	1.18E-06	LOC4324604/LOC4323921/LOC4325145/LOC9269416/LOC4324825/LOC9268939/LOC4328743/LOC4328761/LOC4329175/LOC4329329/LOC4329541/LOC4329721/LOC4329722/LOC4329723/LOC4329726/LOC4329730/LOC4330843/LOC4331202/LOC4332134/LOC4333118/LOC4333284/LOC4334477/LOC4335091/LOC4336728/LOC4336764/LOC4337325/LOC4337528/LOC4337818/LOC4339131/LOC4340424/LOC4340800/LOC4341343/LOC4343026/LOC4343392/LOC4343395/LOC4344024/LOC…	48
MF	GO:0020037	heme binding	54/706	429/12936	6.81E-09	1.37E-06	1.18E-06	petA/LOC4326969/LOC4324604/LOC4323921/LOC9269416/LOC4324825/LOC4324556/LOC4328073/LOC9268939/LOC4328743/LOC4328761/LOC4329175/LOC4329329/LOC4329541/LOC4329721/LOC4329722/LOC4329723/LOC4329726/LOC4329730/LOC4330160/LOC4331202/LOC4332134/LOC4332166/LOC4332925/LOC4333118/LOC4333284/LOC4335091/LOC4335896/LOC4336728/LOC4337232/LOC4337482/LOC4337528/LOC4339131/LOC4340800/LOC4341343/LOC4341933/LOC434339…	54
MF	GO:0046906	tetrapyrrole binding	54/706	451/12936	3.86E-08	5.19E-06	4.46E-06	petA/LOC4326969/LOC4324604/LOC4323921/LOC9269416/LOC4324825/LOC4324556/LOC4328073/LOC9268939/LOC4328743/LOC4328761/LOC4329175/LOC4329329/LOC4329541/LOC4329721/LOC4329722/LOC4329723/LOC4329726/LOC4329730/LOC4330160/LOC4331202/LOC4332134/LOC4332166/LOC4332925/LOC4333118/LOC4333284/LOC4335091/LOC4335896/LOC4336728/LOC4337232/LOC4337482/LOC4337528/LOC4339131/LOC4340800/LOC4341343/LOC4341933/LOC434339…	54
MF	GO:0046915	transition metal ion transmembrane transporter activity	16/706	59/12936	6.33E-08	6.40E-06	5.50E-06	LOC4324610/LOC4326394/LOC4333667/LOC4336625/LOC4338051/LOC4339080/LOC4339082/LOC4341302/LOC4341965/LOC4342431/LOC4342783/LOC4342862/LOC4343412/LOC4344937/LOC4346978/LOC4347173	16
MF	GO:0004497	monooxygenase activity	41/706	309/12936	1.11E-07	8.97E-06	7.71E-06	LOC4324604/LOC4323921/LOC9269416/LOC4324825/LOC9268939/LOC4328743/LOC4328761/LOC4329175/LOC4329329/LOC4329541/LOC4329721/LOC4329722/LOC4329723/LOC4329726/LOC4329730/LOC4331202/LOC4332134/LOC4333118/LOC4333284/LOC4335091/LOC4336728/LOC4337528/LOC4339131/LOC4340424/LOC4340665/LOC4340800/LOC4341343/LOC4343392/LOC4343395/LOC4344024/LOC4345786/LOC4345988/LOC4347176/LOC4347207/LOC4347208/LOC4348721/LOC…	41
MF	GO:0005506	iron ion binding	42/706	333/12936	3.21E-07	2.16E-05	1.86E-05	petA/LOC4324604/LOC4323921/LOC9269416/LOC4324825/LOC9268939/LOC4328743/LOC4328761/LOC4329175/LOC4329329/LOC4329541/LOC4329721/LOC4329722/LOC4329723/LOC4329726/LOC4329730/LOC4331202/LOC4332134/LOC4333118/LOC4333284/LOC4334477/LOC4335091/LOC4336728/LOC4337528/LOC4339131/LOC4339646/LOC4340800/LOC4341343/LOC4343392/LOC4343395/LOC4344024/LOC4345786/LOC4345988/LOC4347176/LOC4347207/LOC4347208/LOC434872…	42
MF	GO:0046873	metal ion transmembrane transporter activity	24/706	157/12936	4.27E-06	0.000246343	0.000211812	LOC4324573/LOC4326245/LOC4324610/LOC4326394/LOC4332162/LOC4333667/LOC4336625/HKT1;1/LOC4338051/LOC4338867/LOC4339080/LOC4339082/LOC4341302/LOC4341573/LOC4341965/HKT2;1/LOC4342431/LOC4342783/LOC4342862/LOC4343412/LOC4344937/LOC4345789/LOC4346978/LOC4347173	24
MF	GO:1901702	salt transmembrane transporter activity	24/706	171/12936	1.89E-05	0.000952065	0.000818607	LOC4324573/LOC4326245/LOC4324249/LOC4324697/LOC4326394/LOC4328051/LOC4328052/LOC4329861/LOC4330713/LOC4331935/LOC4332162/LOC4333667/HKT1;1/LOC4338051/LOC4338867/LOC4339080/LOC4339082/LOC4341573/HKT2;1/LOC4344419/LOC4344937/LOC4345559/LOC4345789/LOC4349339	24
MF	GO:0031406	carboxylic acid binding	15/706	82/12936	3.19E-05	0.00117914	0.00101385	LOC4324342/LOC4332568/LOC4334477/LOC4337325/LOC4337327/LOC4337884/LOC4342946/LOC4344530/LOC4349238/LOC112935986/LOC4352487/LOC9267850/LOC4352488/LOC4352489/LOC4352491	15
MF	GO:0043177	organic acid binding	15/706	82/12936	3.19E-05	0.00117914	0.00101385	LOC4324342/LOC4332568/LOC4334477/LOC4337325/LOC4337327/LOC4337884/LOC4342946/LOC4344530/LOC4349238/LOC112935986/LOC4352487/LOC9267850/LOC4352488/LOC4352489/LOC4352491	15
MF	GO:0015318	inorganic molecular entity transmembrane transporter activity	37/706	334/12936	3.21E-05	0.00117914	0.00101385	LOC9270401/LOC4326846/LOC4324573/LOC4326245/LOC4324249/LOC4324697/LOC4324610/LOC4326394/LOC4328051/LOC4328052/LOC4329861/LOC4330713/LOC4331935/LOC4332162/LOC4333667/LOC4336625/HKT1;1/LOC4338051/LOC4338867/LOC4339080/LOC4339082/LOC4341302/LOC4341573/LOC4341965/HKT2;1/LOC4342431/LOC4342621/LOC4342783/LOC4342862/LOC4343412/LOC4344419/LOC4344937/LOC4345789/LOC4346342/LOC4346978/LOC4347173/LOC4349339	37
MF	GO:0015103	inorganic anion transmembrane transporter activity	10/706	42/12936	6.58E-05	0.00221592	0.00190529	LOC9270401/LOC4324249/LOC4324697/LOC4328051/LOC4328052/LOC4329861/LOC4330713/LOC4331935/LOC4344419/LOC4349339	10
MF	GO:0005385	zinc ion transmembrane transporter activity	6/706	15/12936	8.47E-05	0.00260653	0.00224115	LOC4326394/LOC4333667/LOC4338051/LOC4339080/LOC4339082/LOC4344937	6
MF	GO:0016709	oxidoreductase activity, acting on paired donors, with incorporation or reduction of molecular oxygen, NAD(P)H as one donor, and incorporation of one atom of oxygen	13/706	70/12936	9.03E-05	0.00260653	0.00224115	LOC4329721/LOC4329722/LOC4329723/LOC4329730/LOC4333284/LOC4335091/LOC4340424/LOC4341343/LOC4345786/LOC4345988/LOC4347207/LOC4347208/LOC4349113	13
MF	GO:0033293	monocarboxylic acid binding	9/706	38/12936	0.000159255	0.00422708	0.00363454	LOC4324342/LOC4332568/LOC4337884/LOC4342946/LOC4352487/LOC9267850/LOC4352488/LOC4352489/LOC4352491	9
MF	GO:0015086	cadmium ion transmembrane transporter activity	5/706	11/12936	0.000167409	0.00422708	0.00363454	LOC4341965/LOC4342431/LOC4342783/LOC4342862/LOC4343412	5
MF	GO:0030145	manganese ion binding	11/706	59/12936	0.000299674	0.00712165	0.00612336	LOC4326153/LOC4329551/LOC4333793/LOC4333794/LOC4344840/LOC4344841/LOC112936027/LOC4344843/LOC4344844/LOC9272376/LOC112935981	11
MF	GO:0019842	vitamin binding	17/706	122/12936	0.000329678	0.00739944	0.00636221	LOC4324066/LOC4329098/LOC9267778/LOC4331779/LOC4331930/LOC4332184/LOC4334477/LOC4337325/LOC4337327/LOC4341252/LOC4344636/LOC4344637/LOC4345787/LOC4347242/LOC4348505/LOC4349238/LOC112935986	17

## Sheet: Table S7
Table S7 GO enrichment terms in P559 root exposed to salt stress
ONTOLOGY	ID	Description	GeneRatio	BgRatio	pvalue	p.adjust	qvalue	geneID	Count
BP	GO:0016101	diterpenoid metabolic process	11/177	40/11422	1.42E-11	6.27E-09	4.79E-09	LOC4329721/LOC4329722/LOC4329724/LOC4329726/LOC9266189/LOC4329730/LOC4335090/LOC4335091/LOC4335094/LOC4341343/LOC4352248	11
BP	GO:0016102	diterpenoid biosynthetic process	10/177	34/11422	5.88E-11	1.30E-08	9.94E-09	LOC4329721/LOC4329722/LOC4329724/LOC4329726/LOC9266189/LOC4329730/LOC4335090/LOC4335094/LOC4341343/LOC4352248	10
BP	GO:0006721	terpenoid metabolic process	13/177	105/11422	7.72E-09	1.14E-06	8.70E-07	LOC4326153/LOC4329721/LOC4329722/LOC4329724/LOC4329726/LOC9266189/LOC4329730/LOC4335090/LOC4335091/LOC4335094/LOC4341343/LOC4342614/LOC4352248	13
BP	GO:0016114	terpenoid biosynthetic process	12/177	89/11422	1.11E-08	1.23E-06	9.39E-07	LOC4326153/LOC4329721/LOC4329722/LOC4329724/LOC4329726/LOC9266189/LOC4329730/LOC4335090/LOC4335094/LOC4341343/LOC4342614/LOC4352248	12
BP	GO:0008299	isoprenoid biosynthetic process	13/177	123/11422	5.33E-08	3.75E-06	2.86E-06	LOC4326153/LOC4329721/LOC4329722/LOC4329724/LOC4329726/LOC9266189/LOC4329730/LOC4335090/LOC4335094/LOC4341343/LOC4342614/LOC4343721/LOC4352248	13
BP	GO:0006720	isoprenoid metabolic process	14/177	146/11422	5.60E-08	3.75E-06	2.86E-06	LOC4326153/LOC4329721/LOC4329722/LOC4329724/LOC4329726/LOC9266189/LOC4329730/LOC4335090/LOC4335091/LOC4335094/LOC4341343/LOC4342614/LOC4343721/LOC4352248	14
BP	GO:0044550	secondary metabolite biosynthetic process	12/177	103/11422	5.93E-08	3.75E-06	2.86E-06	LOC4324836/LOC4325750/LOC4329721/LOC4329722/LOC4329730/LOC4331102/LOC4332187/LOC4334901/LOC4335223/LOC4336415/LOC4341343/LOC4343432	12
BP	GO:0019748	secondary metabolic process	15/177	176/11422	8.98E-08	4.96E-06	3.79E-06	LOC4324836/LOC4325750/LOC4329721/LOC4329722/LOC4329730/LOC4331102/LOC4332187/LOC4334901/LOC4335223/LOC4336415/LOC4341343/LOC4343432/LOC4347942/LOC4351005/LOC4351915	15
BP	GO:0080163	regulation of protein serine/threonine phosphatase activity	6/177	20/11422	4.12E-07	2.02E-05	1.55E-05	LOC4332568/LOC4352487/LOC9267850/LOC4352488/LOC4352489/LOC4352491	6
BP	GO:0046189	phenol-containing compound biosynthetic process	5/177	13/11422	9.83E-07	4.34E-05	3.32E-05	LOC4344636/LOC4351072/LOC4351945/LOC4352495/LOC4352498	5
BP	GO:0043666	regulation of phosphoprotein phosphatase activity	6/177	28/11422	3.61E-06	0.000145088	0.000110915	LOC4332568/LOC4352487/LOC9267850/LOC4352488/LOC4352489/LOC4352491	6
BP	GO:0010921	regulation of phosphatase activity	6/177	30/11422	5.55E-06	0.000188577	0.000144161	LOC4332568/LOC4352487/LOC9267850/LOC4352488/LOC4352489/LOC4352491	6
BP	GO:0035304	regulation of protein dephosphorylation	6/177	30/11422	5.55E-06	0.000188577	0.000144161	LOC4332568/LOC4352487/LOC9267850/LOC4352488/LOC4352489/LOC4352491	6
BP	GO:0016053	organic acid biosynthetic process	18/177	350/11422	8.05E-06	0.00023707	0.000181232	LOC107275880/LOC9266189/LOC4332121/LOC4332607/LOC4332608/LOC4333896/LOC4335090/LOC4336415/LOC4341343/LOC4344509/LOC4345993/LOC4345994/LOC4346529/LOC4350524/LOC4351072/LOC4352160/LOC4352495/LOC4352498	18
BP	GO:0046394	carboxylic acid biosynthetic process	18/177	350/11422	8.05E-06	0.00023707	0.000181232	LOC107275880/LOC9266189/LOC4332121/LOC4332607/LOC4332608/LOC4333896/LOC4335090/LOC4336415/LOC4341343/LOC4344509/LOC4345993/LOC4345994/LOC4346529/LOC4350524/LOC4351072/LOC4352160/LOC4352495/LOC4352498	18
BP	GO:0035303	regulation of dephosphorylation	6/177	35/11422	1.42E-05	0.000392772	0.000300262	LOC4332568/LOC4352487/LOC9267850/LOC4352488/LOC4352489/LOC4352491	6
BP	GO:0018958	phenol-containing compound metabolic process	5/177	23/11422	2.27E-05	0.000589142	0.00045038	LOC4344636/LOC4351072/LOC4351945/LOC4352495/LOC4352498	5
BP	GO:0000041	transition metal ion transport	6/177	41/11422	3.65E-05	0.000895444	0.000684538	LOC4330161/LOC4333667/LOC4339080/LOC4339082/LOC4342862/LOC4343412	6
BP	GO:0006576	biogenic amine metabolic process	6/177	43/11422	4.82E-05	0.00112106	0.000857017	LOC4328835/LOC4332607/LOC4332608/LOC4344636/LOC4346529/LOC4351945	6
BP	GO:0008610	lipid biosynthetic process	18/177	411/11422	6.82E-05	0.00150772	0.0011526	LOC4326153/LOC4329721/LOC4329722/LOC4329724/LOC4329726/LOC9266189/LOC4329730/LOC4332054/LOC4332121/LOC4335090/LOC4335094/LOC4341343/LOC4342614/LOC4343721/LOC4345993/LOC4345994/LOC4352160/LOC4352248	18
BP	GO:0044283	small molecule biosynthetic process	19/177	474/11422	0.000137543	0.00289496	0.0022131	LOC107275880/LOC9266189/LOC4332121/LOC4332607/LOC4332608/LOC4333896/LOC4335090/LOC4336415/LOC4341343/LOC4342614/LOC4344509/LOC4345993/LOC4345994/LOC4346529/LOC4350524/LOC4351072/LOC4352160/LOC4352495/LOC4352498	19
BP	GO:1901700	response to oxygen-containing compound	18/177	443/11422	0.000175725	0.00353047	0.00269893	LOC4324958/LOC4325750/LOC4332568/LOC4335091/LOC4335698/LOC4335896/LOC4337016/LOC4338867/LOC4340544/LOC4347069/LOC4347070/LOC4349339/LOC4352160/LOC4352487/LOC9267850/LOC4352488/LOC4352489/LOC4352491	18
BP	GO:0009308	amine metabolic process	7/177	77/11422	0.000183898	0.00353404	0.00270166	LOC4328835/LOC4332607/LOC4332608/LOC4344636/LOC4346529/LOC4347769/LOC4351945	7
BP	GO:0010337	regulation of salicylic acid metabolic process	3/177	10/11422	0.000405251	0.00746338	0.00570551	LOC4351072/LOC4352495/LOC4352498	3
BP	GO:0072330	monocarboxylic acid biosynthetic process	9/177	147/11422	0.000463399	0.0081929	0.00626321	LOC107275880/LOC4332121/LOC4336415/LOC4345993/LOC4345994/LOC4351072/LOC4352160/LOC4352495/LOC4352498	9
BP	GO:0051336	regulation of hydrolase activity	7/177	90/11422	0.000482741	0.00820661	0.00627369	LOC4325794/LOC4332568/LOC4352487/LOC9267850/LOC4352488/LOC4352489/LOC4352491	7
BP	GO:0009751	response to salicylic acid	4/177	26/11422	0.000638273	0.00972817	0.00743687	LOC4324958/LOC4347069/LOC4347070/LOC4352160	4
BP	GO:0031407	oxylipin metabolic process	4/177	26/11422	0.000638273	0.00972817	0.00743687	LOC4332121/LOC4345993/LOC4345994/LOC4352160	4
BP	GO:0031408	oxylipin biosynthetic process	4/177	26/11422	0.000638273	0.00972817	0.00743687	LOC4332121/LOC4345993/LOC4345994/LOC4352160	4
MF	GO:0043178	alcohol binding	7/217	28/12936	2.98E-07	4.30E-05	3.23E-05	LOC9270401/LOC4332568/LOC4352487/LOC9267850/LOC4352488/LOC4352489/LOC4352491	7
MF	GO:0010427	abscisic acid binding	6/217	20/12936	6.62E-07	4.30E-05	3.23E-05	LOC4332568/LOC4352487/LOC9267850/LOC4352488/LOC4352489/LOC4352491	6
MF	GO:0020037	heme binding	23/217	429/12936	8.79E-07	4.30E-05	3.23E-05	LOC4324554/LOC4324556/LOC4329329/LOC4329721/LOC4329722/LOC4329723/LOC4329726/LOC4329730/LOC4330160/LOC4332121/LOC4333284/LOC4335091/LOC4335896/LOC4337482/LOC4341343/LOC4347176/LOC4349113/LOC4349585/LOC4350534/LOC107275849/LOC4351945/LOC4352160/LOC4352333	23
MF	GO:0019840	isoprenoid binding	6/217	21/12936	9.14E-07	4.30E-05	3.23E-05	LOC4332568/LOC4352487/LOC9267850/LOC4352488/LOC4352489/LOC4352491	6
MF	GO:0031406	carboxylic acid binding	10/217	82/12936	1.07E-06	4.30E-05	3.23E-05	LOC4332568/LOC4334477/LOC4337884/LOC4349238/LOC112935986/LOC4352487/LOC9267850/LOC4352488/LOC4352489/LOC4352491	10
MF	GO:0043177	organic acid binding	10/217	82/12936	1.07E-06	4.30E-05	3.23E-05	LOC4332568/LOC4334477/LOC4337884/LOC4349238/LOC112935986/LOC4352487/LOC9267850/LOC4352488/LOC4352489/LOC4352491	10
MF	GO:0046906	tetrapyrrole binding	23/217	451/12936	2.07E-06	6.18E-05	4.64E-05	LOC4324554/LOC4324556/LOC4329329/LOC4329721/LOC4329722/LOC4329723/LOC4329726/LOC4329730/LOC4330160/LOC4332121/LOC4333284/LOC4335091/LOC4335896/LOC4337482/LOC4341343/LOC4347176/LOC4349113/LOC4349585/LOC4350534/LOC107275849/LOC4351945/LOC4352160/LOC4352333	23
MF	GO:0016705	oxidoreductase activity, acting on paired donors, with incorporation or reduction of molecular oxygen	20/217	354/12936	2.13E-06	6.18E-05	4.64E-05	LOC4329329/LOC4329721/LOC4329722/LOC4329723/LOC4329726/LOC4329730/LOC4332121/LOC4333284/LOC4334477/LOC4335091/LOC4336764/LOC4337818/LOC4341343/LOC4343026/LOC4347176/LOC4349113/LOC4349238/LOC4350534/LOC4351945/LOC4352333	20
MF	GO:0033293	monocarboxylic acid binding	7/217	38/12936	2.75E-06	6.18E-05	4.64E-05	LOC4332568/LOC4337884/LOC4352487/LOC9267850/LOC4352488/LOC4352489/LOC4352491	7
MF	GO:0004864	protein phosphatase inhibitor activity	6/217	25/12936	2.82E-06	6.18E-05	4.64E-05	LOC4332568/LOC4352487/LOC9267850/LOC4352488/LOC4352489/LOC4352491	6
MF	GO:0019212	phosphatase inhibitor activity	6/217	25/12936	2.82E-06	6.18E-05	4.64E-05	LOC4332568/LOC4352487/LOC9267850/LOC4352488/LOC4352489/LOC4352491	6
MF	GO:0042562	hormone binding	6/217	26/12936	3.62E-06	7.26E-05	5.46E-05	LOC4332568/LOC4352487/LOC9267850/LOC4352488/LOC4352489/LOC4352491	6
MF	GO:0010333	terpene synthase activity	5/217	18/12936	9.10E-06	0.000168626	0.000126681	LOC4329724/LOC9266189/LOC4335090/LOC4335094/LOC4352248	5
MF	GO:0016709	oxidoreductase activity, acting on paired donors, with incorporation or reduction of molecular oxygen, NAD(P)H as one donor, and incorporation of one atom of oxygen	8/217	70/12936	2.13E-05	0.000366546	0.00027537	LOC4329721/LOC4329722/LOC4329723/LOC4329730/LOC4333284/LOC4335091/LOC4341343/LOC4349113	8
MF	GO:0004568	chitinase activity	6/217	36/12936	2.66E-05	0.000427327	0.000321032	LOC4327172/LOC4324117/LOC4331519/LOC4349267/LOC4351185/LOC4351197	6
MF	GO:0016838	carbon-oxygen lyase activity, acting on phosphates	5/217	23/12936	3.34E-05	0.000502483	0.000377493	LOC4329724/LOC9266189/LOC4335090/LOC4335094/LOC4352248	5
MF	GO:0019842	vitamin binding	10/217	122/12936	3.85E-05	0.000545499	0.000409809	LOC9267778/LOC4331930/LOC4334477/LOC4341252/LOC4344636/LOC4344637/LOC4347242/LOC4348505/LOC4349238/LOC112935986	10
MF	GO:0019208	phosphatase regulator activity	6/217	43/12936	7.55E-05	0.000957536	0.000719354	LOC4332568/LOC4352487/LOC9267850/LOC4352488/LOC4352489/LOC4352491	6
MF	GO:0019888	protein phosphatase regulator activity	6/217	43/12936	7.55E-05	0.000957536	0.000719354	LOC4332568/LOC4352487/LOC9267850/LOC4352488/LOC4352489/LOC4352491	6
MF	GO:0004553	hydrolase activity, hydrolyzing O-glycosyl compounds	16/217	316/12936	8.59E-05	0.00103556	0.000777971	LOC4326262/LOC4327172/LOC4324117/LOC4326518/LOC4326519/LOC4325832/LOC4325834/LOC4328018/LOC4331519/LOC4337312/LOC4338560/LOC4343487/LOC4348633/LOC4349267/LOC4351185/LOC4351197	16
MF	GO:0016798	hydrolase activity, acting on glycosyl bonds	17/217	366/12936	0.000147791	0.00169608	0.00127419	LOC4326262/LOC4327172/LOC4324117/LOC4326518/LOC4326519/LOC4325832/LOC4325834/LOC4328018/LOC4331519/LOC4337312/LOC4338560/LOC4343487/LOC4347769/LOC4348633/LOC4349267/LOC4351185/LOC4351197	17
MF	GO:0005506	iron ion binding	16/217	333/12936	0.000157747	0.00172805	0.0012982	LOC4329329/LOC4329721/LOC4329722/LOC4329723/LOC4329726/LOC4329730/LOC4332121/LOC4333284/LOC4334477/LOC4335091/LOC4341343/LOC4347176/LOC4349113/LOC4350534/LOC4351945/LOC4352333	16
MF	GO:0051213	dioxygenase activity	8/217	95/12936	0.000191602	0.00200765	0.00150826	LOC4334477/LOC4336764/LOC4337818/LOC4345993/LOC4345994/LOC4349238/LOC112935986/LOC4352160	8
MF	GO:0004497	monooxygenase activity	15/217	309/12936	0.000226749	0.00227694	0.00171057	LOC4329329/LOC4329721/LOC4329722/LOC4329723/LOC4329726/LOC4329730/LOC4332121/LOC4333284/LOC4335091/LOC4341343/LOC4347176/LOC4349113/LOC4350534/LOC4351945/LOC4352333	15
MF	GO:0030145	manganese ion binding	6/217	59/12936	0.000446466	0.0041384	0.00310899	LOC4326153/LOC112936027/LOC4344843/LOC4344844/LOC9272376/LOC112935981	6
MF	GO:0046915	transition metal ion transmembrane transporter activity	6/217	59/12936	0.000446466	0.0041384	0.00310899	LOC4333667/LOC4336625/LOC4339080/LOC4339082/LOC4342862/LOC4343412	6
MF	GO:0030170	pyridoxal phosphate binding	7/217	84/12936	0.000514606	0.00442928	0.00332753	LOC9267778/LOC4331930/LOC4341252/LOC4344636/LOC4344637/LOC4347242/LOC4348505	7
MF	GO:0070279	vitamin B6 binding	7/217	84/12936	0.000514606	0.00442928	0.00332753	LOC9267778/LOC4331930/LOC4341252/LOC4344636/LOC4344637/LOC4347242/LOC4348505	7
MF	GO:0016835	carbon-oxygen lyase activity	7/217	95/12936	0.00107519	0.00893517	0.0067126	LOC4329724/LOC9266189/LOC4332121/LOC4335090/LOC4335094/LOC4350524/LOC4352248	7

## Sheet: Table S8
Table S8 GO enrichment terms in SR86 and P559 bud exposed to salt stress
ONTOLOGY	ID	Description	GeneRatio	BgRatio	pvalue	p.adjust	qvalue	geneID	Count
BP	GO:0009768	photosynthesis, light harvesting in photosystem I	6/145	15/11422	1.72E-08	8.70E-06	7.53E-06	LOC4324599/LOC4324705/LOC4328623/LOC4333359/LOC4343583/LOC4346803	6
BP	GO:0010951	negative regulation of endopeptidase activity	5/145	11/11422	1.34E-07	2.26E-05	1.95E-05	LOC4325998/LOC4325999/LOC9271230/LOC4325989/LOC4325794	5
BP	GO:0052548	regulation of endopeptidase activity	5/145	11/11422	1.34E-07	2.26E-05	1.95E-05	LOC4325998/LOC4325999/LOC9271230/LOC4325989/LOC4325794	5
BP	GO:0009765	photosynthesis, light harvesting	6/145	22/11422	2.38E-07	3.01E-05	2.61E-05	LOC4324599/LOC4324705/LOC4328623/LOC4333359/LOC4343583/LOC4346803	6
BP	GO:0016114	terpenoid biosynthetic process	9/145	89/11422	1.79E-06	0.000181258	0.000156861	LOC4329728/LOC4330451/LOC4335518/LOC4335526/LOC4341343/LOC4344755/LOC4348334/LOC4350288/LOC4350295	9
BP	GO:0010466	negative regulation of peptidase activity	6/145	37/11422	6.34E-06	0.000419062	0.000362658	LOC4325998/LOC4325999/LOC9271230/LOC4325989/LOC4325794/LOC4327535	6
BP	GO:0045861	negative regulation of proteolysis	6/145	37/11422	6.34E-06	0.000419062	0.000362658	LOC4325998/LOC4325999/LOC9271230/LOC4325989/LOC4325794/LOC4327535	6
BP	GO:0006721	terpenoid metabolic process	9/145	105/11422	7.13E-06	0.000419062	0.000362658	LOC4329728/LOC4330451/LOC4335518/LOC4335526/LOC4341343/LOC4344755/LOC4348334/LOC4350288/LOC4350295	9
BP	GO:0052547	regulation of peptidase activity	6/145	38/11422	7.45E-06	0.000419062	0.000362658	LOC4325998/LOC4325999/LOC9271230/LOC4325989/LOC4325794/LOC4327535	6
BP	GO:0051346	negative regulation of hydrolase activity	6/145	44/11422	1.79E-05	0.00082389	0.000712998	LOC4325998/LOC4325999/LOC9271230/LOC4325989/LOC4325794/LOC4327535	6
BP	GO:0051336	regulation of hydrolase activity	8/145	90/11422	1.79E-05	0.00082389	0.000712998	LOC4325998/LOC4325999/LOC9271230/LOC4325989/LOC4325794/LOC4327535/LOC4345410/LOC4352487	8
BP	GO:0008299	isoprenoid biosynthetic process	9/145	123/11422	2.57E-05	0.00108527	0.0009392	LOC4329728/LOC4330451/LOC4335518/LOC4335526/LOC4341343/LOC4344755/LOC4348334/LOC4350288/LOC4350295	9
BP	GO:0016102	diterpenoid biosynthetic process	5/145	34/11422	6.36E-05	0.00247711	0.00214371	LOC4329728/LOC4335518/LOC4335526/LOC4341343/LOC4344755	5
BP	GO:0006720	isoprenoid metabolic process	9/145	146/11422	9.87E-05	0.00356809	0.00308784	LOC4329728/LOC4330451/LOC4335518/LOC4335526/LOC4341343/LOC4344755/LOC4348334/LOC4350288/LOC4350295	9
BP	GO:0030162	regulation of proteolysis	6/145	62/11422	0.000129252	0.00421365	0.00364651	LOC4325998/LOC4325999/LOC9271230/LOC4325989/LOC4325794/LOC4327535	6
BP	GO:0009416	response to light stimulus	10/145	188/11422	0.00013865	0.00421365	0.00364651	LOC4324599/LOC4324705/LOC4328073/LOC4328623/LOC4331509/LOC4333359/LOC4343583/LOC4344399/LOC4344738/LOC4346803	10
BP	GO:0016101	diterpenoid metabolic process	5/145	40/11422	0.000141565	0.00421365	0.00364651	LOC4329728/LOC4335518/LOC4335526/LOC4341343/LOC4344755	5
BP	GO:0009314	response to radiation	10/145	194/11422	0.000179329	0.00504112	0.00436261	LOC4324599/LOC4324705/LOC4328073/LOC4328623/LOC4331509/LOC4333359/LOC4343583/LOC4344399/LOC4344738/LOC4346803	10
BP	GO:0042744	hydrogen peroxide catabolic process	8/145	138/11422	0.000367772	0.00979436	0.00847609	LOC4328073/LOC4328841/LOC4331509/LOC4337482/LOC4337483/LOC4337484/LOC4344276/LOC4344277	8
CC	GO:0009522	photosystem I	6/144	30/12039	1.24E-06	6.31E-05	4.03E-05	LOC4324599/LOC4324705/LOC4328623/LOC4333359/LOC4343583/LOC4346803	6
CC	GO:0009523	photosystem II	7/144	61/12039	7.70E-06	0.000196291	0.000125594	LOC4324599/LOC4324705/LOC4328623/LOC4333359/LOC107276047/LOC4343583/LOC4346803	7
CC	GO:0005811	lipid droplet	4/144	14/12039	1.79E-05	0.000304367	0.000194745	LOC4336376/LOC4350288/LOC4350295/LOC4352160	4
CC	GO:0009521	photosystem	7/144	76/12039	3.32E-05	0.000423602	0.000271035	LOC4324599/LOC4324705/LOC4328623/LOC4333359/LOC107276047/LOC4343583/LOC4346803	7
MF	GO:0016168	chlorophyll binding	6/176	21/12936	2.67E-07	5.84E-05	4.77E-05	LOC4324599/LOC4324705/LOC4328623/LOC4333359/LOC4343583/LOC4346803	6
MF	GO:0046906	tetrapyrrole binding	20/176	451/12936	3.31E-06	0.000148764	0.000121557	LOC4325562/LOC4324599/LOC4324705/LOC4328073/LOC4328623/LOC4328841/LOC4330867/LOC4331509/LOC4333359/LOC4334186/LOC4337482/LOC4337483/LOC4337484/LOC4341343/LOC4343583/LOC4344276/LOC4344277/LOC4346803/LOC4349097/LOC4352160	20
MF	GO:0004866	endopeptidase inhibitor activity	7/176	49/12936	4.06E-06	0.000148764	0.000121557	LOC4325998/LOC4325999/LOC9271230/LOC4325989/LOC4325794/LOC4327535/LOC4334015	7
MF	GO:0030414	peptidase inhibitor activity	7/176	49/12936	4.06E-06	0.000148764	0.000121557	LOC4325998/LOC4325999/LOC9271230/LOC4325989/LOC4325794/LOC4327535/LOC4334015	7
MF	GO:0061134	peptidase regulator activity	7/176	50/12936	4.67E-06	0.000148764	0.000121557	LOC4325998/LOC4325999/LOC9271230/LOC4325989/LOC4325794/LOC4327535/LOC4334015	7
MF	GO:0061135	endopeptidase regulator activity	7/176	50/12936	4.67E-06	0.000148764	0.000121557	LOC4325998/LOC4325999/LOC9271230/LOC4325989/LOC4325794/LOC4327535/LOC4334015	7
MF	GO:0004867	serine-type endopeptidase inhibitor activity	6/176	33/12936	4.76E-06	0.000148764	0.000121557	LOC4325998/LOC4325999/LOC9271230/LOC4325989/LOC4325794/LOC4334015	6
MF	GO:0016684	oxidoreductase activity, acting on peroxide as acceptor	10/176	157/12936	5.62E-05	0.00144521	0.0011809	LOC4328073/LOC4328841/LOC4331509/LOC4336376/LOC4337482/LOC4337483/LOC4337484/LOC4344276/LOC4344277/LOC4352160	10
MF	GO:0004857	enzyme inhibitor activity	10/176	160/12936	6.60E-05	0.00144521	0.0011809	LOC4325998/LOC4325999/LOC9271230/LOC4325989/LOC4325794/LOC4327282/LOC4327535/LOC4334015/LOC4345410/LOC4352487	10
MF	GO:0140678	molecular function inhibitor activity	10/176	160/12936	6.60E-05	0.00144521	0.0011809	LOC4325998/LOC4325999/LOC9271230/LOC4325989/LOC4325794/LOC4327282/LOC4327535/LOC4334015/LOC4345410/LOC4352487	10
MF	GO:0010333	terpene synthase activity	4/176	18/12936	8.73E-05	0.00173798	0.00142012	LOC4329728/LOC4335518/LOC4335526/LOC4344755	4
MF	GO:0004568	chitinase activity	5/176	36/12936	0.000117961	0.0021528	0.00175907	LOC4329920/LOC4338208/LOC4340994/LOC4351185/LOC4351197	5
MF	GO:0016838	carbon-oxygen lyase activity, acting on phosphates	4/176	23/12936	0.00023954	0.00403533	0.00329731	LOC4329728/LOC4335518/LOC4335526/LOC4344755	4
MF	GO:0004601	peroxidase activity	9/176	156/12936	0.000280115	0.00438179	0.00358041	LOC4328073/LOC4328841/LOC4331509/LOC4337482/LOC4337483/LOC4337484/LOC4344276/LOC4344277/LOC4352160	9
MF	GO:0016209	antioxidant activity	9/176	174/12936	0.000622979	0.0090955	0.00743204	LOC4328073/LOC4328841/LOC4331509/LOC4337482/LOC4337483/LOC4337484/LOC4344276/LOC4344277/LOC4352160	9

## Sheet: Table S9
Table S9 GO enrichment terms in SR86 and P559 root exposed to salt stress
ONTOLOGY	ID	Description	GeneRatio	BgRatio	pvalue	p.adjust	qvalue	geneID	Count
BP	GO:0016101	diterpenoid metabolic process	11/151	40/11422	2.48423e-12	1.00363e-09	7.6619e-10	LOC4329721/LOC4329722/LOC4329724/LOC4329726/LOC9266189/LOC4329730/LOC4335090/LOC4335091/LOC4335094/LOC4341343/LOC4352248	11
BP	GO:0016102	diterpenoid biosynthetic process	10/151	34/11422	1.20729e-11	2.43873e-09	1.86177e-09	LOC4329721/LOC4329722/LOC4329724/LOC4329726/LOC9266189/LOC4329730/LOC4335090/LOC4335094/LOC4341343/LOC4352248	10
BP	GO:0006721	terpenoid metabolic process	13/151	105/11422	1.1001e-09	1.48146e-07	1.13098e-07	LOC4326153/LOC4329721/LOC4329722/LOC4329724/LOC4329726/LOC9266189/LOC4329730/LOC4335090/LOC4335091/LOC4335094/LOC4341343/LOC4342614/LOC4352248	13
BP	GO:0016114	terpenoid biosynthetic process	12/151	89/11422	1.81803e-09	1.83621e-07	1.4018e-07	LOC4326153/LOC4329721/LOC4329722/LOC4329724/LOC4329726/LOC9266189/LOC4329730/LOC4335090/LOC4335094/LOC4341343/LOC4342614/LOC4352248	12
BP	GO:0006720	isoprenoid metabolic process	14/151	146/11422	7.32099e-09	5.31499e-07	4.05756e-07	LOC4326153/LOC4329721/LOC4329722/LOC4329724/LOC4329726/LOC9266189/LOC4329730/LOC4335090/LOC4335091/LOC4335094/LOC4341343/LOC4342614/LOC4343721/LOC4352248	14
BP	GO:0008299	isoprenoid biosynthetic process	13/151	123/11422	7.89355e-09	5.31499e-07	4.05756e-07	LOC4326153/LOC4329721/LOC4329722/LOC4329724/LOC4329726/LOC9266189/LOC4329730/LOC4335090/LOC4335094/LOC4341343/LOC4342614/LOC4343721/LOC4352248	13
BP	GO:0044550	secondary metabolite biosynthetic process	12/151	103/11422	9.99539e-09	5.76877e-07	4.40398e-07	LOC4324836/LOC4325750/LOC4329721/LOC4329722/LOC4329730/LOC4331102/LOC4332187/LOC4334901/LOC4335223/LOC4336415/LOC4341343/LOC4343432	12
BP	GO:0019748	secondary metabolic process	14/151	176/11422	7.98574e-08	4.0328e-06	3.07871e-06	LOC4324836/LOC4325750/LOC4329721/LOC4329722/LOC4329730/LOC4331102/LOC4332187/LOC4334901/LOC4335223/LOC4336415/LOC4341343/LOC4343432/LOC4347942/LOC4351005	14
BP	GO:0080163	regulation of protein serine/threonine phosphatase activity	6/151	20/11422	1.60767e-07	7.21667e-06	5.50934e-06	LOC4332568/LOC4352487/LOC9267850/LOC4352488/LOC4352489/LOC4352491	6
BP	GO:0046189	phenol-containing compound biosynthetic process	5/151	13/11422	4.46569e-07	1.80414e-05	1.37731e-05	LOC4344636/LOC4351072/LOC4351945/LOC4352495/LOC4352498	5
BP	GO:0043666	regulation of phosphoprotein phosphatase activity	6/151	28/11422	1.43195e-06	5.25917e-05	4.01495e-05	LOC4332568/LOC4352487/LOC9267850/LOC4352488/LOC4352489/LOC4352491	6
BP	GO:0010921	regulation of phosphatase activity	6/151	30/11422	2.20818e-06	6.86235e-05	5.23884e-05	LOC4332568/LOC4352487/LOC9267850/LOC4352488/LOC4352489/LOC4352491	6
BP	GO:0035304	regulation of protein dephosphorylation	6/151	30/11422	2.20818e-06	6.86235e-05	5.23884e-05	LOC4332568/LOC4352487/LOC9267850/LOC4352488/LOC4352489/LOC4352491	6
BP	GO:0035303	regulation of dephosphorylation	6/151	35/11422	5.71614e-06	0.000164952	0.000125927	LOC4332568/LOC4352487/LOC9267850/LOC4352488/LOC4352489/LOC4352491	6
BP	GO:0018958	phenol-containing compound metabolic process	5/151	23/11422	1.04928e-05	0.000282606	0.000215747	LOC4344636/LOC4351072/LOC4351945/LOC4352495/LOC4352498	5
BP	GO:0000041	transition metal ion transport	6/151	41/11422	1.48329e-05	0.000374531	0.000285924	LOC4330161/LOC4333667/LOC4339080/LOC4339082/LOC4342862/LOC4343412	6
BP	GO:0006576	biogenic amine metabolic process	6/151	43/11422	1.96783e-05	0.000467649	0.000357012	LOC4328835/LOC4332607/LOC4332608/LOC4344636/LOC4346529/LOC4351945	6
BP	GO:0016053	organic acid biosynthetic process	15/151	350/11422	6.01376e-05	0.00127872	0.000976195	LOC107275880/LOC9266189/LOC4332607/LOC4332608/LOC4333896/LOC4335090/LOC4336415/LOC4341343/LOC4345993/LOC4345994/LOC4346529/LOC4350524/LOC4351072/LOC4352495/LOC4352498	15
BP	GO:0046394	carboxylic acid biosynthetic process	15/151	350/11422	6.01376e-05	0.00127872	0.000976195	LOC107275880/LOC9266189/LOC4332607/LOC4332608/LOC4333896/LOC4335090/LOC4336415/LOC4341343/LOC4345993/LOC4345994/LOC4346529/LOC4350524/LOC4351072/LOC4352495/LOC4352498	15
BP	GO:0009308	amine metabolic process	7/151	77/11422	6.80898e-05	0.00137541	0.00105002	LOC4328835/LOC4332607/LOC4332608/LOC4344636/LOC4346529/LOC4347769/LOC4351945	7
BP	GO:1901700	response to oxygen-containing compound	17/151	443/11422	7.58833e-05	0.00145985	0.00111448	LOC4324958/LOC4325750/LOC4332568/LOC4335091/LOC4335698/LOC4335896/LOC4337016/LOC4338867/LOC4340544/LOC4347069/LOC4347070/LOC4349339/LOC4352487/LOC9267850/LOC4352488/LOC4352489/LOC4352491	17
BP	GO:0008610	lipid biosynthetic process	16/151	411/11422	0.000105655	0.00194021	0.00148119	LOC4326153/LOC4329721/LOC4329722/LOC4329724/LOC4329726/LOC9266189/LOC4329730/LOC4332054/LOC4335090/LOC4335094/LOC4341343/LOC4342614/LOC4343721/LOC4345993/LOC4345994/LOC4352248	16
BP	GO:0051336	regulation of hydrolase activity	7/151	90/11422	0.000183353	0.00322064	0.0024587	LOC4325794/LOC4332568/LOC4352487/LOC9267850/LOC4352488/LOC4352489/LOC4352491	7
BP	GO:0010337	regulation of salicylic acid metabolic process	3/151	10/11422	0.00025391	0.00427415	0.00326297	LOC4351072/LOC4352495/LOC4352498	3
BP	GO:0034220	monoatomic ion transmembrane transport	7/151	104/11422	0.000447038	0.00709386	0.00541558	LOC4330161/LOC4333667/LOC4337016/LOC4338867/LOC4339080/LOC4339082/LOC4342862	7
BP	GO:0034755	iron ion transmembrane transport	3/151	12/11422	0.000456536	0.00709386	0.00541558	LOC4330161/LOC4333667/LOC4342862	3
BP	GO:0044283	small molecule biosynthetic process	16/151	474/11422	0.000526986	0.00750821	0.00573191	LOC107275880/LOC9266189/LOC4332607/LOC4332608/LOC4333896/LOC4335090/LOC4336415/LOC4341343/LOC4342614/LOC4345993/LOC4345994/LOC4346529/LOC4350524/LOC4351072/LOC4352495/LOC4352498	16
BP	GO:0009309	amine biosynthetic process	4/151	29/11422	0.000538956	0.00750821	0.00573191	LOC4328835/LOC4332607/LOC4332608/LOC4346529	4
BP	GO:0042401	biogenic amine biosynthetic process	4/151	29/11422	0.000538956	0.00750821	0.00573191	LOC4328835/LOC4332607/LOC4332608/LOC4346529	4
BP	GO:0071577	zinc ion transmembrane transport	3/151	14/11422	0.000740827	0.00997647	0.00761622	LOC4333667/LOC4339080/LOC4339082	3
MF	GO:0043178	alcohol binding	7/189	28/12936	1.16146e-07	1.7571e-05	1.36743e-05	LOC9270401/LOC4332568/LOC4352487/LOC9267850/LOC4352488/LOC4352489/LOC4352491	7
MF	GO:0010427	abscisic acid binding	6/189	20/12936	2.9372e-07	1.7571e-05	1.36743e-05	LOC4332568/LOC4352487/LOC9267850/LOC4352488/LOC4352489/LOC4352491	6
MF	GO:0031406	carboxylic acid binding	10/189	82/12936	3.0036e-07	1.7571e-05	1.36743e-05	LOC4332568/LOC4334477/LOC4337884/LOC4349238/LOC112935986/LOC4352487/LOC9267850/LOC4352488/LOC4352489/LOC4352491	10
MF	GO:0043177	organic acid binding	10/189	82/12936	3.0036e-07	1.7571e-05	1.36743e-05	LOC4332568/LOC4334477/LOC4337884/LOC4349238/LOC112935986/LOC4352487/LOC9267850/LOC4352488/LOC4352489/LOC4352491	10
MF	GO:0019840	isoprenoid binding	6/189	21/12936	4.06233e-07	1.90117e-05	1.47954e-05	LOC4332568/LOC4352487/LOC9267850/LOC4352488/LOC4352489/LOC4352491	6
MF	GO:0016705	oxidoreductase activity, acting on paired donors, with incorporation or reduction of molecular oxygen	19/189	354/12936	1.04343e-06	3.28337e-05	2.55521e-05	LOC4329329/LOC4329721/LOC4329722/LOC4329723/LOC4329726/LOC4329730/LOC4333284/LOC4334477/LOC4335091/LOC4336764/LOC4337818/LOC4341343/LOC4343026/LOC4347176/LOC4349113/LOC4349238/LOC4350534/LOC4351945/LOC4352333	19
MF	GO:0033293	monocarboxylic acid binding	7/189	38/12936	1.09413e-06	3.28337e-05	2.55521e-05	LOC4332568/LOC4337884/LOC4352487/LOC9267850/LOC4352488/LOC4352489/LOC4352491	7
MF	GO:0004864	protein phosphatase inhibitor activity	6/189	25/12936	1.26284e-06	3.28337e-05	2.55521e-05	LOC4332568/LOC4352487/LOC9267850/LOC4352488/LOC4352489/LOC4352491	6
MF	GO:0019212	phosphatase inhibitor activity	6/189	25/12936	1.26284e-06	3.28337e-05	2.55521e-05	LOC4332568/LOC4352487/LOC9267850/LOC4352488/LOC4352489/LOC4352491	6
MF	GO:0042562	hormone binding	6/189	26/12936	1.62184e-06	3.79511e-05	2.95346e-05	LOC4332568/LOC4352487/LOC9267850/LOC4352488/LOC4352489/LOC4352491	6
MF	GO:0010333	terpene synthase activity	5/189	18/12936	4.63583e-06	9.10576e-05	7.08635e-05	LOC4329724/LOC9266189/LOC4335090/LOC4335094/LOC4352248	5
MF	GO:0020037	heme binding	20/189	429/12936	4.66962e-06	9.10576e-05	7.08635e-05	LOC4324556/LOC4329329/LOC4329721/LOC4329722/LOC4329723/LOC4329726/LOC4329730/LOC4330160/LOC4333284/LOC4335091/LOC4335896/LOC4337482/LOC4341343/LOC4347176/LOC4349113/LOC4349585/LOC4350534/LOC107275849/LOC4351945/LOC4352333	20
MF	GO:0016709	oxidoreductase activity, acting on paired donors, with incorporation or reduction of molecular oxygen, NAD(P)H as one donor, and incorporation of one atom of oxygen	8/189	70/12936	7.79479e-06	0.000140306	0.00010919	LOC4329721/LOC4329722/LOC4329723/LOC4329730/LOC4333284/LOC4335091/LOC4341343/LOC4349113	8
MF	GO:0046906	tetrapyrrole binding	20/189	451/12936	9.81068e-06	0.000163979	0.000127613	LOC4324556/LOC4329329/LOC4329721/LOC4329722/LOC4329723/LOC4329726/LOC4329730/LOC4330160/LOC4333284/LOC4335091/LOC4335896/LOC4337482/LOC4341343/LOC4347176/LOC4349113/LOC4349585/LOC4350534/LOC107275849/LOC4351945/LOC4352333	20
MF	GO:0019842	vitamin binding	10/189	122/12936	1.16828e-05	0.000182251	0.000141833	LOC9267778/LOC4331930/LOC4334477/LOC4341252/LOC4344636/LOC4344637/LOC4347242/LOC4348505/LOC4349238/LOC112935986	10
MF	GO:0016838	carbon-oxygen lyase activity, acting on phosphates	5/189	23/12936	1.71565e-05	0.000250914	0.000195268	LOC4329724/LOC9266189/LOC4335090/LOC4335094/LOC4352248	5
MF	GO:0019208	phosphatase regulator activity	6/189	43/12936	3.49393e-05	0.00045421	0.000353479	LOC4332568/LOC4352487/LOC9267850/LOC4352488/LOC4352489/LOC4352491	6
MF	GO:0019888	protein phosphatase regulator activity	6/189	43/12936	3.49393e-05	0.00045421	0.000353479	LOC4332568/LOC4352487/LOC9267850/LOC4352488/LOC4352489/LOC4352491	6
MF	GO:0005506	iron ion binding	15/189	333/12936	0.000111864	0.00137769	0.00107216	LOC4329329/LOC4329721/LOC4329722/LOC4329723/LOC4329726/LOC4329730/LOC4333284/LOC4334477/LOC4335091/LOC4341343/LOC4347176/LOC4349113/LOC4350534/LOC4351945/LOC4352333	15
MF	GO:0004497	monooxygenase activity	14/189	309/12936	0.000178838	0.00209241	0.00162837	LOC4329329/LOC4329721/LOC4329722/LOC4329723/LOC4329726/LOC4329730/LOC4333284/LOC4335091/LOC4341343/LOC4347176/LOC4349113/LOC4350534/LOC4351945/LOC4352333	14
MF	GO:0030145	manganese ion binding	6/189	59/12936	0.000212796	0.00217449	0.00169225	LOC4326153/LOC112936027/LOC4344843/LOC4344844/LOC9272376/LOC112935981	6
MF	GO:0046915	transition metal ion transmembrane transporter activity	6/189	59/12936	0.000212796	0.00217449	0.00169225	LOC4333667/LOC4336625/LOC4339080/LOC4339082/LOC4342862/LOC4343412	6
MF	GO:0030170	pyridoxal phosphate binding	7/189	84/12936	0.000223025	0.00217449	0.00169225	LOC9267778/LOC4331930/LOC4341252/LOC4344636/LOC4344637/LOC4347242/LOC4348505	7
MF	GO:0070279	vitamin B6 binding	7/189	84/12936	0.000223025	0.00217449	0.00169225	LOC9267778/LOC4331930/LOC4341252/LOC4344636/LOC4344637/LOC4347242/LOC4348505	7
MF	GO:0051213	dioxygenase activity	7/189	95/12936	0.000475564	0.00445128	0.00346411	LOC4334477/LOC4336764/LOC4337818/LOC4345993/LOC4345994/LOC4349238/LOC112935986	7
MF	GO:0000287	magnesium ion binding	7/189	108/12936	0.00102384	0.00921454	0.00717101	LOC107275880/LOC4329724/LOC9266189/LOC4335090/LOC4335094/LOC4350524/LOC4352248	7

## Sheet: Table S 10
Tablse S10 The content of the endogenous hormone under control and salt stress.
Varieties	Treatments	GA3(ng/g)	GA4(ng/g)	IAA(ng/g)	ACC(ng/g)	SA(ng/g)	JA(ng/g)
SR86	CK	0.93±0.35 c	0.51±0.12 c	64.57±19.26 b	54.87±9.13 a	258.12±62.97 a	2.83±0.88 a
	NaCl	2.05±0.26 b	0.78±0.09 b	138.64±12.6 a	5.05±1.63 b	45.79±12.11 b	1.64±0.12 b
P559	CK	2.67±0.17 b	0.76±0.14 b	53.23±6.93 b	51.93±1.76 a	210.38±62.46 a	2.47±0.21 ab
	NaCl	4.58±1.04 a	1.27±0.1 a	57±16.83 b	8.84±1.17 b	26.03±1.46 b	1.97±0.34 ab
